# Supplementary material for: 5-Bromo-7-methyl-2-(4-methyl­phen­yl)-3-methyl­sulfinyl-1-benzofuran
Source: Acta Crystallogr Sect E Struct Rep Online. 2012 Nov 28;68(Pt 12):o3464. doi: 10.1107/S160053681204682X (PMC3589038; doi:10.1107/S160053681204682X)
Supplement: Supplementary file 1 [file e-68-o3464-sup1.cif]

##############################################################################
#                                                                            #
# This CIF contains the data in a paper accepted for publication in          #
# Acta Crystallographica Section E. It conforms to the requirements of       #
# Notes for Authors for Acta Crystallographica Section E, and has been       #
# peer reviewed under the auspices of the IUCr Commission on Journals.       #
#                                                                            #
# Full details of the Crystallographic Information File format               #
# are given in the paper "The Crystallographic Information File (CIF):       #
# a New Standard Archive File for Crystallography" by S. R. Hall, F. H.      #
# Allen and I. D. Brown [Acta Cryst. (1991), A47, 655-685].                  #
#                                                                            #
# The current version of the core CIF dictionary is obtainable from          #
# ftp://ftp.iucr.org/pub/cif_core.dic.                                       #
#                                                                            #
# Software is freely available for graphical display of the structure(s)     #
# in this CIF. For information consult the CIF software page                 #
# http://www.iucr.org/resources/cif/software.                                #
#                                                                            #
# This file may be used for bona fide research purposes within the           #
# scientific community so long as proper attribution is given to the journal # 
# article from which it was obtained.                                        #
#                                                                            #
##############################################################################
data_global
_audit_creation_method     'form.cif (version 2.0)'
_journal_data_validation_number     ?
_journal_date_recd_electronic     2012-11-07
_journal_date_accepted     2012-11-14
_journal_name_full     'Acta Crystallographica, Section E'
_journal_year     2012
_journal_volume     68
_journal_issue     12
_journal_page_first     o3464
_journal_page_last     o3464
_journal_paper_category     QO
_journal_paper_doi     10.1107/S160053681204682X
_journal_coeditor_code     RZ5021
_publ_contact_author_name     'Prof. Uk Lee'
_publ_contact_author_address
;
Department of Chemistry, Pukyong National University, 599-1 Daeyeon 3-dong
Nam-gu, Busan 608-737, Republic of Korea
;
_publ_contact_author_email     'uklee@pknu.ac.kr'
_publ_contact_author_fax     '+82-51-629-5583'
_publ_contact_author_phone     '+82-51-629-5596'
_publ_section_title
;
5-Bromo-7-methyl-2-(4-methylphenyl)-3-methylsulfinyl-1-benzofuran
;
loop_
    _publ_author_name
    _publ_author_address
    'Choi, Hong Dae'
;
Department of Chemistry, Dongeui University, San 24 Kaya-dong
Busanjin-gu, Busan 614-714, Republic of Korea
;
    'Seo, Pil Ja'
;
Department of Chemistry, Dongeui University, San 24 Kaya-dong
Busanjin-gu, Busan 614-714, Republic of Korea
;
    'Lee, Uk'
;
Department of Chemistry, Pukyong National University,
599-1 Daeyeon 3-dong
Nam-gu, Busan 608-737, Republic of Korea
;
data_I
_chemical_name_systematic
;
5-Bromo-7-methyl-2-(4-methylphenyl)-3-methylsulfinyl-1-benzofuran
;
_chemical_name_common     ?
_chemical_formula_moiety     'C17 H15 Br O2 S'
_chemical_formula_sum     'C17 H15 Br O2 S'
_chemical_formula_iupac     'C17 H15 Br O2 S'
_chemical_formula_weight     363.26
_chemical_melting_point_gt     462
_chemical_melting_point_lt     463
_symmetry_cell_setting     triclinic
_symmetry_space_group_name_H-M     'P -1'
_symmetry_space_group_name_Hall     '-P 1'
loop_
    _symmetry_equiv_pos_as_xyz
    'x, y, z'
    '-x, -y, -z'
_cell_length_a     7.6375(2)
_cell_length_b     9.5170(2)
_cell_length_c     11.2413(2)
_cell_angle_alpha     75.5130(10)
_cell_angle_beta     84.8480(10)
_cell_angle_gamma     71.6260(10)
_cell_volume     750.72(3)
_cell_formula_units_Z     2
_cell_measurement_reflns_used     6280
_cell_measurement_theta_min     2.62
_cell_measurement_theta_max     28.27
_cell_measurement_temperature     173(2)
_exptl_crystal_description     'block'
_exptl_crystal_colour     'colourless'
_exptl_crystal_size_max     0.28
_exptl_crystal_size_mid     0.24
_exptl_crystal_size_min     0.22
_exptl_crystal_density_diffrn     1.607
_exptl_crystal_density_meas     ?
_exptl_crystal_density_method     'not measured'
_exptl_crystal_F_000     368
_exptl_absorpt_coefficient_mu     2.878
_exptl_absorpt_correction_type     multi-scan
_exptl_absorpt_process_details     '(<i>SADABS</i>; Bruker, 2009)'
_exptl_absorpt_correction_T_min     0.5039
_exptl_absorpt_correction_T_max     0.5675
_exptl_special_details
;
;
_diffrn_ambient_temperature     173(2)
_diffrn_radiation_type     MoK\a
_diffrn_radiation_wavelength     0.71073
_diffrn_radiation_source     'rotating anode'
_diffrn_radiation_monochromator     'graphite multilayer'
_diffrn_measurement_device_type     'Bruker SMART APEXII CCD'
_diffrn_measurement_method     '\f and \w scans'
_diffrn_detector_area_resol_mean     10.0
_diffrn_reflns_number     14012
_diffrn_reflns_av_R_equivalents     0.0395
_diffrn_reflns_av_sigmaI/netI     0.0343
_diffrn_reflns_theta_min     1.87
_diffrn_reflns_theta_max     28.27
_diffrn_reflns_theta_full     28.27
_diffrn_measured_fraction_theta_max     0.998
_diffrn_measured_fraction_theta_full     0.998
_diffrn_reflns_limit_h_min     -10
_diffrn_reflns_limit_h_max     10
_diffrn_reflns_limit_k_min     -12
_diffrn_reflns_limit_k_max     12
_diffrn_reflns_limit_l_min     -14
_diffrn_reflns_limit_l_max     14
_diffrn_standards_number     0
_diffrn_standards_interval_count     ?
_diffrn_standards_interval_time     ?
_diffrn_standards_decay_%     ?
_refine_special_details
;
 Refinement of F^2^ against ALL reflections.  The weighted R-factor wR and
 goodness of fit S are based on F^2^, conventional R-factors R are based
 on F, with F set to zero for negative F^2^. The threshold expression of
 F^2^ > 2sigma(F^2^) is used only for calculating R-factors(gt) etc. and is
 not relevant to the choice of reflections for refinement.  R-factors based
 on F^2^ are statistically about twice as large as those based on F, and R-
 factors based on ALL data will be even larger.
;
_reflns_number_total     3716
_reflns_number_gt     3331
_reflns_threshold_expression     I>2\s(I)
_refine_ls_structure_factor_coef     Fsqd
_refine_ls_matrix_type     full
_refine_ls_R_factor_all     0.0331
_refine_ls_R_factor_gt     0.0281
_refine_ls_wR_factor_gt     0.0719
_refine_ls_wR_factor_ref     0.0745
_refine_ls_goodness_of_fit_ref     1.052
_refine_ls_restrained_S_all     1.052
_refine_ls_number_reflns     3716
_refine_ls_number_parameters     193
_refine_ls_number_restraints     0
_refine_ls_hydrogen_treatment     constr
_refine_ls_weighting_scheme     calc
_refine_ls_weighting_details
         'calc w=1/[\s^2^(Fo^2^)+(0.0390P)^2^+0.1740P] where P=(Fo^2^+2Fc^2^)/3'
_atom_sites_solution_hydrogens     difmap
_atom_sites_solution_primary     direct
_atom_sites_solution_secondary     difmap
_refine_ls_shift/su_max     0.002
_refine_ls_shift/su_mean     0.000
_refine_diff_density_max     0.483
_refine_diff_density_min     -0.558
_refine_ls_extinction_method     none
_refine_ls_extinction_coef     ?
loop_
    _atom_type_symbol
    _atom_type_description
    _atom_type_scat_dispersion_real
    _atom_type_scat_dispersion_imag
    _atom_type_scat_source
    'C' 'C' 0.0033 0.0016
                         'International Tables Vol C Tables 4.2.6.8 and 6.1.1.4'
    'H' 'H' 0.0000 0.0000
                         'International Tables Vol C Tables 4.2.6.8 and 6.1.1.4'
    'O' 'O' 0.0106 0.0060
                         'International Tables Vol C Tables 4.2.6.8 and 6.1.1.4'
    'S' 'S' 0.1246 0.1234
                         'International Tables Vol C Tables 4.2.6.8 and 6.1.1.4'
    'Br' 'Br' -0.2901 2.4595
                         'International Tables Vol C Tables 4.2.6.8 and 6.1.1.4'
_computing_data_collection     '<i>APEX2</i> (Bruker, 2009)'
_computing_cell_refinement     '<i>SAINT</i> (Bruker, 2009)'
_computing_data_reduction     '<i>SAINT</i> (Bruker, 2009)'
_computing_structure_solution     '<i>SHELXS97</i> (Sheldrick, 2008)'
_computing_structure_refinement     '<i>SHELXL97</i> (Sheldrick, 2008)'
_computing_molecular_graphics
        '<i>ORTEP-3</i> (Farrugia, 2012) and <i>DIAMOND</i> (Brandenburg, 1998)'
_computing_publication_material     '<i>SHELXL97</i> (Sheldrick, 2008)'
loop_
    _atom_site_type_symbol
    _atom_site_label
    _atom_site_fract_x
    _atom_site_fract_y
    _atom_site_fract_z
    _atom_site_U_iso_or_equiv
    _atom_site_adp_type
    _atom_site_calc_flag
    _atom_site_refinement_flags
    _atom_site_occupancy
    _atom_site_symmetry_multiplicity
    _atom_site_disorder_assembly
    _atom_site_disorder_group
    Br Br1 1.01640(2) 0.25733(2) 1.044940(18) 0.03262(8) Uani d . 1 2 . .
    S S1 0.65991(7) 0.79517(5) 0.61463(5) 0.03608(13) Uani d . 1 2 . .
    O O1 0.80729(16) 0.39887(14) 0.52060(12) 0.0266(3) Uani d . 1 2 . .
    O O2 0.7824(3) 0.80345(17) 0.70610(17) 0.0516(4) Uani d . 1 2 . .
    C C1 0.7300(2) 0.60520(19) 0.60028(18) 0.0262(4) Uani d . 1 2 . .
    C C2 0.8166(2) 0.47429(19) 0.69618(17) 0.0247(3) Uani d . 1 2 . .
    C C3 0.8598(2) 0.44924(19) 0.81916(18) 0.0270(4) Uani d . 1 2 . .
    H H3 0.8304 0.5300 0.8601 0.032 Uiso calc R 1 2 . .
    C C6 0.9504(2) 0.2018(2) 0.69871(19) 0.0278(4) Uani d . 1 2 . .
    C C10 0.6566(2) 0.6248(2) 0.37333(17) 0.0258(3) Uani d . 1 2 . .
    C C4 0.9481(2) 0.3001(2) 0.87834(18) 0.0265(4) Uani d . 1 2 . .
    C C14 0.6396(3) 0.6087(2) 0.16459(19) 0.0339(4) Uani d . 1 2 . .
    H H14 0.6760 0.5516 0.1034 0.041 Uiso calc R 1 2 . .
    C C5 0.9929(2) 0.1788(2) 0.82077(18) 0.0285(4) Uani d . 1 2 . .
    H H5 1.0535 0.0787 0.8661 0.034 Uiso calc R 1 2 . .
    C C8 0.7269(2) 0.55446(19) 0.49709(17) 0.0251(3) Uani d . 1 2 . .
    C C7 0.8620(2) 0.35210(19) 0.64087(17) 0.0244(3) Uani d . 1 2 . .
    C C12 0.4659(3) 0.8359(2) 0.22513(19) 0.0322(4) Uani d . 1 2 . .
    H H12 0.3837 0.9368 0.2061 0.039 Uiso calc R 1 2 . .
    C C13 0.5173(2) 0.7551(2) 0.13389(19) 0.0315(4) Uani d . 1 2 . .
    C C11 0.5323(3) 0.7721(2) 0.34314(19) 0.0310(4) Uani d . 1 2 . .
    H H11 0.4931 0.8286 0.4045 0.037 Uiso calc R 1 2 . .
    C C15 0.7097(3) 0.5440(2) 0.28117(19) 0.0306(4) Uani d . 1 2 . .
    H H15 0.7943 0.4441 0.2990 0.037 Uiso calc R 1 2 . .
    C C16 0.4439(3) 0.8233(3) 0.0066(2) 0.0401(5) Uani d . 1 2 . .
    H H16A 0.3579 0.9255 0.0027 0.060 Uiso calc R 1 2 . .
    H H16B 0.3794 0.7591 -0.0149 0.060 Uiso calc R 1 2 . .
    H H16C 0.5464 0.8300 -0.0514 0.060 Uiso calc R 1 2 . .
    C C9 0.9909(3) 0.0770(2) 0.6320(2) 0.0389(5) Uani d . 1 2 . .
    H H9A 1.0309 -0.0220 0.6908 0.058 Uiso calc R 1 2 . .
    H H9B 1.0890 0.0862 0.5708 0.058 Uiso calc R 1 2 . .
    H H9C 0.8793 0.0850 0.5907 0.058 Uiso calc R 1 2 . .
    C C17 0.4442(3) 0.7945(3) 0.6906(2) 0.0482(6) Uani d . 1 2 . .
    H H17A 0.4645 0.7094 0.7633 0.072 Uiso calc R 1 2 . .
    H H17B 0.3613 0.7832 0.6344 0.072 Uiso calc R 1 2 . .
    H H17C 0.3884 0.8906 0.7158 0.072 Uiso calc R 1 2 . .
loop_
    _atom_site_aniso_label
    _atom_site_aniso_U_11
    _atom_site_aniso_U_22
    _atom_site_aniso_U_33
    _atom_site_aniso_U_12
    _atom_site_aniso_U_13
    _atom_site_aniso_U_23
    Br1 0.04139(12) 0.03114(11) 0.02435(12) -0.01163(8) -0.01237(8) 0.00023(8)
    S1 0.0551(3) 0.0203(2) 0.0333(3) -0.01144(19) -0.0163(2) -0.00163(19)
    O1 0.0316(6) 0.0258(6) 0.0205(7) -0.0063(5) -0.0039(5) -0.0037(5)
    O2 0.0753(11) 0.0340(8) 0.0538(11) -0.0211(7) -0.0298(9) -0.0090(7)
    C1 0.0327(8) 0.0213(7) 0.0247(10) -0.0096(6) -0.0067(7) -0.0014(7)
    C2 0.0276(8) 0.0232(8) 0.0234(10) -0.0095(6) -0.0055(7) -0.0016(7)
    C3 0.0328(8) 0.0251(8) 0.0247(10) -0.0104(7) -0.0067(7) -0.0042(7)
    C6 0.0272(8) 0.0256(8) 0.0288(10) -0.0046(6) -0.0037(7) -0.0062(7)
    C10 0.0283(8) 0.0292(8) 0.0202(9) -0.0124(7) -0.0042(7) -0.0004(7)
    C4 0.0289(8) 0.0295(8) 0.0211(9) -0.0106(7) -0.0076(7) -0.0013(7)
    C14 0.0405(10) 0.0418(10) 0.0217(10) -0.0152(8) -0.0013(8) -0.0078(8)
    C5 0.0294(8) 0.0248(8) 0.0283(10) -0.0066(6) -0.0069(7) -0.0008(7)
    C8 0.0261(8) 0.0243(8) 0.0243(10) -0.0089(6) -0.0033(7) -0.0018(7)
    C7 0.0260(8) 0.0261(8) 0.0209(9) -0.0081(6) -0.0034(6) -0.0038(7)
    C12 0.0337(9) 0.0334(9) 0.0261(11) -0.0093(7) -0.0065(8) 0.0000(8)
    C13 0.0312(9) 0.0429(10) 0.0215(10) -0.0172(8) -0.0055(7) 0.0001(8)
    C11 0.0362(9) 0.0313(9) 0.0238(10) -0.0088(7) -0.0048(7) -0.0037(8)
    C15 0.0331(9) 0.0319(9) 0.0256(10) -0.0098(7) -0.0019(7) -0.0042(8)
    C16 0.0398(10) 0.0549(13) 0.0250(11) -0.0181(9) -0.0075(8) -0.0009(10)
    C9 0.0461(11) 0.0272(9) 0.0374(13) 0.0001(8) -0.0038(9) -0.0103(9)
    C17 0.0543(13) 0.0416(12) 0.0459(15) -0.0019(10) -0.0051(11) -0.0202(11)
_geom_special_details
;
 All esds (except the esd in the dihedral angle between two l.s. planes)
 are estimated using the full covariance matrix.  The cell esds are taken
 into account individually in the estimation of esds in distances, angles
 and torsion angles; correlations between esds in cell parameters are only
 used when they are defined by crystal symmetry.  An approximate (isotropic)
 treatment of cell esds is used for estimating esds involving l.s. planes.
;
loop_
    _geom_bond_atom_site_label_1
    _geom_bond_atom_site_label_2
    _geom_bond_site_symmetry_2
    _geom_bond_distance
    _geom_bond_publ_flag
    Br1 C4 . 1.8987(19) ?
    Br1 O2 2_767 3.1514(17) ?
    S1 O2 . 1.4825(16) ?
    S1 C1 . 1.7611(17) ?
    S1 C17 . 1.787(3) ?
    O1 C7 . 1.372(2) ?
    O1 C8 . 1.378(2) ?
    C1 C8 . 1.368(3) ?
    C1 C2 . 1.445(2) ?
    C2 C7 . 1.388(2) ?
    C2 C3 . 1.395(3) ?
    C3 C4 . 1.385(2) ?
    C3 H3 . 0.9500 ?
    C6 C5 . 1.386(3) ?
    C6 C7 . 1.389(2) ?
    C6 C9 . 1.497(3) ?
    C10 C15 . 1.398(3) ?
    C10 C11 . 1.401(3) ?
    C10 C8 . 1.454(3) ?
    C4 C5 . 1.398(3) ?
    C14 C15 . 1.377(3) ?
    C14 C13 . 1.389(3) ?
    C14 H14 . 0.9500 ?
    C5 H5 . 0.9500 ?
    C12 C11 . 1.382(3) ?
    C12 C13 . 1.389(3) ?
    C12 H12 . 0.9500 ?
    C13 C16 . 1.494(3) ?
    C11 H11 . 0.9500 ?
    C15 H15 . 0.9500 ?
    C16 H16A . 0.9800 ?
    C16 H16B . 0.9800 ?
    C16 H16C . 0.9800 ?
    C9 H9A . 0.9800 ?
    C9 H9B . 0.9800 ?
    C9 H9C . 0.9800 ?
    C17 H17A . 0.9800 ?
    C17 H17B . 0.9800 ?
    C17 H17C . 0.9800 ?
loop_
    _geom_angle_atom_site_label_1
    _geom_angle_atom_site_label_2
    _geom_angle_atom_site_label_3
    _geom_angle_site_symmetry_1
    _geom_angle_site_symmetry_3
    _geom_angle
    _geom_angle_publ_flag
    C4 Br1 O2 . 2_767 166.55(6) ?
    O2 S1 C1 . . 106.92(9) ?
    O2 S1 C17 . . 106.93(12) ?
    C1 S1 C17 . . 97.14(10) ?
    C7 O1 C8 . . 106.78(13) ?
    C8 C1 C2 . . 107.54(15) ?
    C8 C1 S1 . . 127.55(14) ?
    C2 C1 S1 . . 124.74(14) ?
    C7 C2 C3 . . 119.56(16) ?
    C7 C2 C1 . . 104.61(16) ?
    C3 C2 C1 . . 135.82(17) ?
    C4 C3 C2 . . 116.29(16) ?
    C4 C3 H3 . . 121.9 ?
    C2 C3 H3 . . 121.9 ?
    C5 C6 C7 . . 114.80(16) ?
    C5 C6 C9 . . 124.04(17) ?
    C7 C6 C9 . . 121.14(18) ?
    C15 C10 C11 . . 118.12(18) ?
    C15 C10 C8 . . 120.06(16) ?
    C11 C10 C8 . . 121.81(17) ?
    C3 C4 C5 . . 123.18(18) ?
    C3 C4 Br1 . . 118.81(14) ?
    C5 C4 Br1 . . 118.00(13) ?
    C15 C14 C13 . . 121.86(19) ?
    C15 C14 H14 . . 119.1 ?
    C13 C14 H14 . . 119.1 ?
    C6 C5 C4 . . 121.20(16) ?
    C6 C5 H5 . . 119.4 ?
    C4 C5 H5 . . 119.4 ?
    C1 C8 O1 . . 109.99(15) ?
    C1 C8 C10 . . 135.25(16) ?
    O1 C8 C10 . . 114.74(15) ?
    O1 C7 C2 . . 111.07(15) ?
    O1 C7 C6 . . 123.97(16) ?
    C2 C7 C6 . . 124.96(18) ?
    C11 C12 C13 . . 121.09(18) ?
    C11 C12 H12 . . 119.5 ?
    C13 C12 H12 . . 119.5 ?
    C12 C13 C14 . . 117.90(18) ?
    C12 C13 C16 . . 121.17(18) ?
    C14 C13 C16 . . 120.94(19) ?
    C12 C11 C10 . . 120.76(19) ?
    C12 C11 H11 . . 119.6 ?
    C10 C11 H11 . . 119.6 ?
    C14 C15 C10 . . 120.27(18) ?
    C14 C15 H15 . . 119.9 ?
    C10 C15 H15 . . 119.9 ?
    C13 C16 H16A . . 109.5 ?
    C13 C16 H16B . . 109.5 ?
    H16A C16 H16B . . 109.5 ?
    C13 C16 H16C . . 109.5 ?
    H16A C16 H16C . . 109.5 ?
    H16B C16 H16C . . 109.5 ?
    C6 C9 H9A . . 109.5 ?
    C6 C9 H9B . . 109.5 ?
    H9A C9 H9B . . 109.5 ?
    C6 C9 H9C . . 109.5 ?
    H9A C9 H9C . . 109.5 ?
    H9B C9 H9C . . 109.5 ?
    S1 C17 H17A . . 109.5 ?
    S1 C17 H17B . . 109.5 ?
    H17A C17 H17B . . 109.5 ?
    S1 C17 H17C . . 109.5 ?
    H17A C17 H17C . . 109.5 ?
    H17B C17 H17C . . 109.5 ?
loop_
    _geom_torsion_atom_site_label_1
    _geom_torsion_atom_site_label_2
    _geom_torsion_atom_site_label_3
    _geom_torsion_atom_site_label_4
    _geom_torsion_site_symmetry_1
    _geom_torsion_site_symmetry_2
    _geom_torsion_site_symmetry_3
    _geom_torsion_site_symmetry_4
    _geom_torsion
    _geom_torsion_publ_flag
    O2 S1 C1 C8 . . . . -146.49(17) ?
    C17 S1 C1 C8 . . . . 103.34(18) ?
    O2 S1 C1 C2 . . . . 28.10(19) ?
    C17 S1 C1 C2 . . . . -82.07(17) ?
    C8 C1 C2 C7 . . . . 0.78(19) ?
    S1 C1 C2 C7 . . . . -174.73(13) ?
    C8 C1 C2 C3 . . . . -179.73(19) ?
    S1 C1 C2 C3 . . . . 4.8(3) ?
    C7 C2 C3 C4 . . . . 0.3(2) ?
    C1 C2 C3 C4 . . . . -179.18(19) ?
    C2 C3 C4 C5 . . . . -0.2(3) ?
    C2 C3 C4 Br1 . . . . 178.66(12) ?
    O2 Br1 C4 C3 2_767 . . . -92.2(3) ?
    O2 Br1 C4 C5 2_767 . . . 86.6(3) ?
    C7 C6 C5 C4 . . . . 0.0(3) ?
    C9 C6 C5 C4 . . . . -178.76(18) ?
    C3 C4 C5 C6 . . . . 0.0(3) ?
    Br1 C4 C5 C6 . . . . -178.79(13) ?
    C2 C1 C8 O1 . . . . -0.37(19) ?
    S1 C1 C8 O1 . . . . 174.97(13) ?
    C2 C1 C8 C10 . . . . 178.02(18) ?
    S1 C1 C8 C10 . . . . -6.6(3) ?
    C7 O1 C8 C1 . . . . -0.20(18) ?
    C7 O1 C8 C10 . . . . -178.95(14) ?
    C15 C10 C8 C1 . . . . 166.89(19) ?
    C11 C10 C8 C1 . . . . -14.6(3) ?
    C15 C10 C8 O1 . . . . -14.8(2) ?
    C11 C10 C8 O1 . . . . 163.75(15) ?
    C8 O1 C7 C2 . . . . 0.72(18) ?
    C8 O1 C7 C6 . . . . -179.55(16) ?
    C3 C2 C7 O1 . . . . 179.48(14) ?
    C1 C2 C7 O1 . . . . -0.92(19) ?
    C3 C2 C7 C6 . . . . -0.2(3) ?
    C1 C2 C7 C6 . . . . 179.35(16) ?
    C5 C6 C7 O1 . . . . -179.58(15) ?
    C9 C6 C7 O1 . . . . -0.8(3) ?
    C5 C6 C7 C2 . . . . 0.1(3) ?
    C9 C6 C7 C2 . . . . 178.91(18) ?
    C11 C12 C13 C14 . . . . -0.9(3) ?
    C11 C12 C13 C16 . . . . 179.26(18) ?
    C15 C14 C13 C12 . . . . -0.2(3) ?
    C15 C14 C13 C16 . . . . 179.66(18) ?
    C13 C12 C11 C10 . . . . 1.4(3) ?
    C15 C10 C11 C12 . . . . -0.8(3) ?
    C8 C10 C11 C12 . . . . -179.30(16) ?
    C13 C14 C15 C10 . . . . 0.8(3) ?
    C11 C10 C15 C14 . . . . -0.3(3) ?
    C8 C10 C15 C14 . . . . 178.27(16) ?
_iucr_refine_instructions_details
;
TITL 1220 IN P-1
CELL  0.71073  7.63750  9.51700 11.24130 75.51300 84.84800 71.62600
ZERR 2  0.00020  0.00020  0.00020  0.00100  0.00100  0.00100
LATT 1
SFAC C H O S BR
UNIT 34 30 4 2 2
TEMP -100
SIZE 0.222 0.243 0.276
L.S. 15
ACTA
CONF
EQIV $1 2-x, 1-y, 2-z
BIND BR1 O2_$1
MPLA 9 C1 C2 C3 C4 C5 C6 C7 O1 C8
MPLA 6 C10 C11 C12 C13 C14 C15
BOND $H
BOND
FMAP 2
PLAN 20
WGHT    0.039000    0.174000
FVAR       0.22161
BR1   5    1.016401    0.257328    1.044940    11.00000    0.04139    0.03114 =
         0.02435    0.00023   -0.01237   -0.01163
S1    4    0.659913    0.795172    0.614632    11.00000    0.05507    0.02029 =
         0.03334   -0.00163   -0.01630   -0.01144
O1    3    0.807293    0.398868    0.520603    11.00000    0.03162    0.02580 =
         0.02050   -0.00375   -0.00388   -0.00627
O2    3    0.782369    0.803455    0.706097    11.00000    0.07530    0.03399 =
         0.05378   -0.00898   -0.02985   -0.02111
C1    1    0.729966    0.605198    0.600283    11.00000    0.03274    0.02126 =
         0.02470   -0.00145   -0.00675   -0.00964
C2    1    0.816554    0.474289    0.696181    11.00000    0.02761    0.02323 =
         0.02335   -0.00158   -0.00551   -0.00946
C3    1    0.859827    0.449238    0.819159    11.00000    0.03281    0.02513 =
         0.02467   -0.00418   -0.00672   -0.01043
AFIX  43
H3    2    0.830359    0.530032    0.860062    11.00000   -1.20000
AFIX   0
C6    1    0.950439    0.201817    0.698715    11.00000    0.02717    0.02563 =
         0.02877   -0.00620   -0.00366   -0.00463
C10   1    0.656638    0.624814    0.373335    11.00000    0.02834    0.02916 =
         0.02020   -0.00040   -0.00424   -0.01242
C4    1    0.948133    0.300061    0.878344    11.00000    0.02893    0.02948 =
         0.02114   -0.00131   -0.00760   -0.01061
C14   1    0.639646    0.608698    0.164590    11.00000    0.04054    0.04175 =
         0.02173   -0.00784   -0.00132   -0.01520
AFIX  43
H14   2    0.676025    0.551580    0.103449    11.00000   -1.20000
AFIX   0
C5    1    0.992869    0.178781    0.820774    11.00000    0.02941    0.02478 =
         0.02829   -0.00079   -0.00687   -0.00659
AFIX  43
H5    2    1.053465    0.078733    0.866141    11.00000   -1.20000
AFIX   0
C8    1    0.726867    0.554457    0.497090    11.00000    0.02612    0.02431 =
         0.02428   -0.00179   -0.00328   -0.00893
C7    1    0.862032    0.352103    0.640867    11.00000    0.02603    0.02608 =
         0.02089   -0.00381   -0.00343   -0.00810
C12   1    0.465886    0.835935    0.225129    11.00000    0.03366    0.03341 =
         0.02614    0.00005   -0.00654   -0.00932
AFIX  43
H12   2    0.383714    0.936786    0.206082    11.00000   -1.20000
AFIX   0
C13   1    0.517324    0.755116    0.133887    11.00000    0.03117    0.04290 =
         0.02147    0.00005   -0.00550   -0.01723
C11   1    0.532275    0.772051    0.343140    11.00000    0.03619    0.03131 =
         0.02382   -0.00368   -0.00480   -0.00879
AFIX  43
H11   2    0.493115    0.828647    0.404493    11.00000   -1.20000
AFIX   0
C15   1    0.709655    0.544022    0.281167    11.00000    0.03311    0.03191 =
         0.02559   -0.00422   -0.00191   -0.00976
AFIX  43
H15   2    0.794303    0.444122    0.299037    11.00000   -1.20000
AFIX   0
C16   1    0.443915    0.823313    0.006606    11.00000    0.03982    0.05494 =
         0.02497   -0.00087   -0.00753   -0.01814
AFIX 137
H16A  2    0.357894    0.925512    0.002657    11.00000   -1.50000
H16B  2    0.379358    0.759105   -0.014919    11.00000   -1.50000
H16C  2    0.546350    0.830048   -0.051397    11.00000   -1.50000
AFIX   0
C9    1    0.990913    0.076992    0.631988    11.00000    0.04610    0.02717 =
         0.03743   -0.01031   -0.00379    0.00010
AFIX 137
H9A   2    1.030898   -0.021950    0.690789    11.00000   -1.50000
H9B   2    1.089015    0.086220    0.570838    11.00000   -1.50000
H9C   2    0.879317    0.085009    0.590667    11.00000   -1.50000
AFIX   0
C17   1    0.444189    0.794515    0.690588    11.00000    0.05434    0.04159 =
         0.04590   -0.02016   -0.00510   -0.00186
AFIX 137
H17A  2    0.464530    0.709375    0.763265    11.00000   -1.50000
H17B  2    0.361329    0.783192    0.634368    11.00000   -1.50000
H17C  2    0.388430    0.890619    0.715775    11.00000   -1.50000
HKLF 4
REM  1220 IN P-1
REM R1 =  0.0281 for   3331 Fo > 4sig(Fo)  and  0.0331 for all   3716 data
REM    193 parameters refined using      0 restraints
END
WGHT      0.0390      0.1740
REM Highest difference peak  0.483,  deepest hole -0.558,  1-sigma level  0.078
Q1    1   1.0075  0.3443  1.0182  11.00000  0.05    0.48
Q2    1   0.9235  0.2274  1.0581  11.00000  0.05    0.46
Q3    1   1.0102  0.1669  1.0736  11.00000  0.05    0.44
Q4    1   1.1119  0.3054  1.0281  11.00000  0.05    0.39
Q5    1   0.6504  0.8839  0.5730  11.00000  0.05    0.36
Q6    1   0.5574  0.7746  0.6424  11.00000  0.05    0.34
Q7    1   0.9080  0.3726  0.8412  11.00000  0.05    0.29
Q8    1   0.9512  0.1907  0.7619  11.00000  0.05    0.27
Q9    1   0.6724  0.8056  0.6861  11.00000  0.05    0.25
Q10   1   0.7126  0.7020  0.6044  11.00000  0.05    0.24
Q11   1   0.8990  0.2613  0.6768  11.00000  0.05    0.23
Q12   1   0.8204  0.5364  0.1182  11.00000  0.05    0.22
Q13   1   0.5519  0.6817  0.1544  11.00000  0.05    0.22
Q14   1   1.0526  0.5010  0.9110  11.00000  0.05    0.22
Q15   1   0.4644  0.7832  0.1900  11.00000  0.05    0.22
Q16   1   0.8209  0.4646  0.7618  11.00000  0.05    0.22
Q17   1   0.6908  0.5844  0.5559  11.00000  0.05    0.21
Q18   1   0.9481 -0.0065  0.6623  11.00000  0.05    0.21
Q19   1   0.8093  0.7090  0.1768  11.00000  0.05    0.21
Q20   1   0.9953  0.1198  0.6773  11.00000  0.05    0.21
;
