# Supplementary material for: 5-Bromo-7-methyl-2-(4-methyl­phen­yl)-3-methyl­sulfinyl-1-benzofuran
Source: Acta Crystallogr Sect E Struct Rep Online. 2012 Nov 28;68(Pt 12):o3464. doi: 10.1107/S160053681204682X (PMC3589038; doi:10.1107/S160053681204682X)
Supplement: Supplementary file 2 [file e-68-o3464-Isup2.hkl]

# 
# h,k,l, Fc-squared, Fo-squared, sigma(Fo-squared) and status flag 
# 
data_I
_shelx_title ' 1220 IN P-1' 
_shelx_refln_list_code          4 
_shelx_F_calc_maximum      147.45 
_exptl_crystal_F_000       368.00 
_reflns_d_resolution_high  0.7503 
 
loop_ 
 _symmetry_equiv_pos_as_xyz 
 'x, y, z' 
 '-x, -y, -z' 
 
_cell_length_a     7.6375 
_cell_length_b     9.5170 
_cell_length_c    11.2413 
_cell_angle_alpha  75.513 
_cell_angle_beta   84.848 
_cell_angle_gamma  71.626 
 
_shelx_F_squared_multiplier     1.000 
 
loop_ 
 _refln_index_h 
 _refln_index_k 
 _refln_index_l 
 _refln_F_squared_calc 
 _refln_F_squared_meas 
 _refln_F_squared_sigma 
 _refln_observed_status 
   1   0   0     1849.16     1908.42     28.15 o 
   2   0   0     3491.87     3697.57     57.07 o 
   3   0   0     2688.97     2717.51     44.83 o 
   4   0   0     2068.83     2121.39     35.21 o 
   5   0   0      689.04      651.95     12.72 o 
   6   0   0     1338.31     1318.29     42.20 o 
   7   0   0      154.96      144.36      4.72 o 
   8   0   0       47.10       48.30      2.94 o 
   9   0   0       30.22       39.07      3.23 o 
  -9   1   0      151.19      172.64      9.13 o 
  -8   1   0        2.86        3.70      2.55 o 
  -7   1   0       32.93       37.49      2.57 o 
  -6   1   0       93.00       95.30      3.02 o 
  -5   1   0       10.18       10.21      1.55 o 
  -4   1   0     1215.86     1238.38     21.91 o 
  -3   1   0        5.15       10.76      0.73 o 
  -2   1   0      538.73      549.49      9.38 o 
  -1   1   0      418.16      444.85      7.43 o 
   0   1   0     1521.65     1467.19     44.41 o 
   1   1   0     1964.16     2039.53     35.24 o 
   2   1   0     8941.17     8201.18    137.72 o 
   3   1   0      699.75      776.63     13.18 o 
   4   1   0      654.36      612.26      9.88 o 
   5   1   0        9.61       10.21      1.04 o 
   6   1   0      252.84      250.81      6.99 o 
   7   1   0      173.61      172.42      5.16 o 
   8   1   0        2.70        8.59      2.32 o 
   9   1   0       13.45       15.95      2.84 o 
  -9   2   0      103.35      106.73      6.67 o 
  -8   2   0       53.25       59.55      4.22 o 
  -7   2   0        9.78        5.98      3.66 o 
  -6   2   0      243.58      248.26      9.00 o 
  -5   2   0     1037.72     1046.29     16.68 o 
  -4   2   0     1886.82     2004.74     30.93 o 
  -3   2   0     2332.05     2277.52     37.14 o 
  -2   2   0     2405.03     2520.27     41.42 o 
  -1   2   0      314.50      315.16      7.85 o 
   0   2   0    11053.78    10095.30    200.35 o 
   1   2   0      499.39      533.48     10.92 o 
   2   2   0    21742.91    18769.39    314.13 o 
   3   2   0     1691.22     1706.92     27.35 o 
   4   2   0      779.81      777.92     12.41 o 
   5   2   0       60.50       50.17      1.62 o 
   6   2   0      934.52      913.10     15.42 o 
   7   2   0       27.57       29.25      1.80 o 
   8   2   0       31.58       31.38      6.15 o 
   9   2   0       49.35       57.75      3.73 o 
  10   2   0        1.46        0.11      2.59 o 
  -8   3   0        3.38        1.78      3.18 o 
  -7   3   0      181.91      185.23     11.25 o 
  -6   3   0      180.40      170.59      5.18 o 
  -5   3   0        4.44        5.21      1.22 o 
  -4   3   0        1.34        3.06      1.00 o 
  -3   3   0       51.72       56.14      2.03 o 
  -2   3   0      344.28      422.19      7.56 o 
  -1   3   0      177.92      215.72      5.41 o 
   0   3   0     2519.66     2579.71     48.57 o 
   1   3   0     2039.72     1955.67     39.46 o 
   2   3   0      943.07      980.77     15.94 o 
   3   3   0      556.01      558.06      9.39 o 
   4   3   0      296.34      381.78      6.47 o 
   5   3   0       24.91       24.24      1.30 o 
   6   3   0      180.56      181.15      3.99 o 
   7   3   0      393.82      393.29      9.61 o 
   8   3   0       67.84       71.33      3.55 o 
   9   3   0       43.92       53.34      3.70 o 
  10   3   0       54.19       67.58      4.15 o 
  -8   4   0       15.33       18.24      4.01 o 
  -7   4   0       95.61       97.52      5.23 o 
  -6   4   0      190.29      189.66     10.96 o 
  -5   4   0      383.59      404.92      9.16 o 
  -4   4   0      105.06      102.26      3.37 o 
  -3   4   0     1563.74     1545.09     26.37 o 
  -2   4   0     3671.68     3942.44     69.82 o 
  -1   4   0      156.85      139.21      3.27 o 
   0   4   0     2166.16     2172.67     41.05 o 
   1   4   0     4211.98     4210.30     78.88 o 
   2   4   0      852.18      902.62     15.81 o 
   3   4   0      244.01      178.20      3.52 o 
   4   4   0     3922.96     3986.94     63.29 o 
   5   4   0      107.57      106.34      2.62 o 
   6   4   0      374.09      365.23      6.93 o 
   7   4   0       40.53       43.97      3.11 o 
   8   4   0       11.79       18.28      2.26 o 
   9   4   0       14.98       13.71      2.85 o 
  10   4   0        8.44        9.73      2.96 o 
  -7   5   0        6.23        3.91      3.73 o 
  -6   5   0        4.71        7.00      2.99 o 
  -5   5   0      110.54      112.24      5.11 o 
  -4   5   0       10.48       13.08      1.67 o 
  -3   5   0       81.79       77.02      3.63 o 
  -2   5   0      243.02      257.72      6.67 o 
  -1   5   0      402.17      393.35      7.80 o 
   0   5   0     1668.44     1838.01     34.96 o 
   1   5   0     1729.82     1756.10     33.36 o 
   2   5   0      485.71      452.39      8.34 o 
   3   5   0      117.83      117.73      2.71 o 
   4   5   0      405.73      407.37      7.30 o 
   5   5   0      917.16      930.44     15.75 o 
   6   5   0       25.79       24.58      1.56 o 
   7   5   0      574.11      564.69     13.43 o 
   8   5   0      140.53      159.50      4.86 o 
   9   5   0       43.61       45.97      3.35 o 
  10   5   0       56.73       60.76      6.73 o 
  -6   6   0       42.81       46.98      4.59 o 
  -5   6   0      462.35      479.67     16.85 o 
  -4   6   0      261.25      265.30     12.95 o 
  -3   6   0      467.37      493.09     11.96 o 
  -2   6   0     1026.84     1024.79     25.22 o 
  -1   6   0      201.95      207.74      5.06 o 
   0   6   0     1158.54     1229.72     23.82 o 
   1   6   0     2299.49     2181.30     41.49 o 
   2   6   0      164.60      153.83      3.92 o 
   3   6   0      955.62      950.33     15.83 o 
   4   6   0     1046.13     1026.30     16.54 o 
   5   6   0        4.30        4.27      1.20 o 
   6   6   0      428.03      470.37      8.72 o 
   7   6   0      150.43      151.61      4.52 o 
   8   6   0        1.15        1.46      2.03 o 
   9   6   0       16.63       17.61      2.60 o 
  -6   7   0       40.76       47.04      6.11 o 
  -5   7   0       43.28       46.09      7.74 o 
  -4   7   0       24.39       22.11      2.64 o 
  -3   7   0      248.04      232.74      7.05 o 
  -2   7   0        0.16        0.08      1.62 o 
  -1   7   0      127.92      136.84      3.94 o 
   0   7   0      138.24      141.14      3.91 o 
   1   7   0      253.10      258.33      6.25 o 
   2   7   0      255.00      208.70      5.11 o 
   3   7   0      491.27      491.08      8.76 o 
   4   7   0      462.83      439.67      8.46 o 
   5   7   0      440.24      416.58      7.97 o 
   6   7   0        4.85        4.24      1.43 o 
   7   7   0      581.50      591.50     12.43 o 
   8   7   0      105.49      118.79      4.18 o 
   9   7   0      100.99      106.28      6.24 o 
  -5   8   0       61.29       62.31      6.92 o 
  -4   8   0       53.90       60.88      6.52 o 
  -3   8   0       71.08       73.66      4.79 o 
  -2   8   0      571.20      582.06     14.05 o 
  -1   8   0      100.02      113.20      4.08 o 
   0   8   0       36.98       45.13      2.49 o 
   1   8   0      552.43      559.51     12.63 o 
   2   8   0       84.81       86.47      3.31 o 
   3   8   0       54.69       54.99      2.12 o 
   4   8   0      240.19      228.52      7.48 o 
   5   8   0      177.35      172.41      4.77 o 
   6   8   0      104.41      103.26      3.83 o 
   7   8   0       83.16       83.76      3.48 o 
   8   8   0        0.63        3.55      2.74 o 
   9   8   0        0.23        2.28      2.34 o 
  -4   9   0        4.98       -2.04      4.48 o 
  -3   9   0        4.91        6.72      4.68 o 
  -2   9   0       11.83        9.79      2.22 o 
  -1   9   0      198.43      217.21      6.43 o 
   0   9   0       22.97       29.28      3.02 o 
   1   9   0       21.82       20.05      3.47 o 
   2   9   0      343.80      332.16      8.69 o 
   3   9   0      322.77      326.85      7.85 o 
   4   9   0      361.44      373.92     11.32 o 
   5   9   0     1153.36     1154.87     23.82 o 
   6   9   0      139.46      139.71      4.99 o 
   7   9   0      130.29      134.91      4.54 o 
   8   9   0      112.37      125.99      4.49 o 
  -3  10   0        2.22        0.20      4.89 o 
  -2  10   0      145.60      158.42     11.00 o 
  -1  10   0      125.46      133.38      7.95 o 
   0  10   0       11.74       13.93      2.71 o 
   1  10   0      264.27      296.18      9.75 o 
   2  10   0      284.47      300.30      9.92 o 
   3  10   0        7.49        7.82      2.44 o 
   4  10   0       59.34       54.29      3.44 o 
   5  10   0       18.25       15.87      2.63 o 
   6  10   0        3.87        7.23      2.63 o 
   7  10   0      321.35      324.26     12.98 o 
   8  10   0       42.74       46.69      3.70 o 
  -1  11   0      161.67      193.44     12.83 o 
   0  11   0      119.93      128.88      9.67 o 
   1  11   0       12.25       11.27      4.19 o 
   2  11   0      317.10      323.11     15.06 o 
   3  11   0      160.27      167.94      7.39 o 
   4  11   0       22.64       23.67      3.12 o 
   5  11   0      363.04      373.58     10.72 o 
   6  11   0      173.92      192.33      7.36 o 
   7  11   0      201.95      201.24      8.80 o 
   1  12   0       63.32       77.99      7.94 o 
   2  12   0      209.92      221.28     11.00 o 
   3  12   0        8.61       17.81      4.44 o 
   4  12   0      145.74      152.32      8.76 o 
   5  12   0       65.90       67.29      7.74 o 
  -3 -12   1      102.94      104.88      5.50 o 
  -6 -11   1       91.08       93.85      9.27 o 
  -5 -11   1       10.06        5.82      2.85 o 
  -4 -11   1      113.99      116.64      5.16 o 
  -3 -11   1       75.22       87.56      4.47 o 
  -2 -11   1       12.26        9.72      2.86 o 
  -1 -11   1       12.75       12.13      3.27 o 
   0 -11   1       74.29       72.73      4.74 o 
   1 -11   1       45.63       54.77      7.13 o 
  -7 -10   1        2.52        0.53      2.49 o 
  -6 -10   1       11.86       10.14      2.74 o 
  -5 -10   1       45.82       45.97      3.40 o 
  -4 -10   1       15.98       21.80      2.80 o 
  -3 -10   1      231.90      247.18      7.69 o 
  -2 -10   1      235.12      242.36      7.67 o 
  -1 -10   1       10.66        4.68      2.72 o 
   0 -10   1      209.56      214.22      7.90 o 
   1 -10   1      218.92      227.97      9.25 o 
   2 -10   1       28.71       31.97      6.11 o 
  -8  -9   1       58.08       62.67      3.52 o 
  -7  -9   1      125.04      123.57      4.53 o 
  -6  -9   1      107.79      114.65      4.18 o 
  -5  -9   1      157.42      153.84      4.88 o 
  -4  -9   1       15.52       16.48      2.47 o 
  -3  -9   1       86.01       88.13      3.29 o 
  -2  -9   1       20.31       24.03      2.81 o 
  -1  -9   1       39.74       39.75      3.83 o 
   0  -9   1      285.39      303.96      9.87 o 
   1  -9   1      185.71      195.85      7.23 o 
   2  -9   1       16.01       16.24      3.16 o 
   3  -9   1        1.29        0.09      3.07 o 
   4  -9   1       32.28       44.19      6.72 o 
  -9  -8   1       19.65       12.46      2.87 o 
  -8  -8   1      268.56      271.79      7.84 o 
  -7  -8   1       34.05       32.64      2.61 o 
  -6  -8   1       28.37       34.05      2.43 o 
  -5  -8   1      386.96      386.74     11.47 o 
  -4  -8   1      289.24      287.71      6.85 o 
  -3  -8   1      292.44      293.34      6.86 o 
  -2  -8   1      817.33      794.13     26.63 o 
  -1  -8   1      161.11      169.08      6.61 o 
   0  -8   1      591.52      608.78     13.56 o 
   1  -8   1     1263.77     1309.79     29.32 o 
   2  -8   1       65.93       84.14      4.20 o 
   3  -8   1      272.72      276.44     10.32 o 
   4  -8   1      288.88      331.87     13.44 o 
   5  -8   1        5.77       12.01      5.09 o 
  -9  -7   1      218.67      220.66      6.26 o 
  -8  -7   1       47.71       52.87      2.98 o 
  -7  -7   1        5.67        3.02      1.89 o 
  -6  -7   1      285.35      284.03      6.77 o 
  -5  -7   1      295.67      293.02      6.75 o 
  -4  -7   1       69.47       75.50      2.71 o 
  -3  -7   1      603.31      586.80     10.77 o 
  -2  -7   1       51.86       56.55      2.35 o 
  -1  -7   1       80.38       80.02      3.10 o 
   0  -7   1      202.67      185.12      5.02 o 
   1  -7   1      114.50      114.16      4.59 o 
   2  -7   1        2.82        7.74      1.71 o 
   3  -7   1        3.45        2.95      3.29 o 
   4  -7   1       46.90       53.60      8.04 o 
   5  -7   1       79.50      111.59      8.76 o 
   6  -7   1        3.38        1.83      4.68 o 
  -9  -6   1        7.24        5.11      2.29 o 
  -8  -6   1      572.68      562.92     12.98 o 
  -7  -6   1        4.60        2.58      1.77 o 
  -6  -6   1      362.67      348.94      8.00 o 
  -5  -6   1      631.11      586.75     12.08 o 
  -4  -6   1      339.02      344.39      7.01 o 
  -3  -6   1      628.84      581.89     10.06 o 
  -2  -6   1     4306.97     4344.92     75.10 o 
  -1  -6   1      488.57      503.23     10.43 o 
   0  -6   1      128.19      130.08      3.56 o 
   1  -6   1     1680.62     1662.41     30.08 o 
   2  -6   1      561.07      588.04     13.46 o 
   3  -6   1      517.97      515.86     11.31 o 
   4  -6   1      164.66      178.69      5.98 o 
   5  -6   1       54.84       53.43      3.76 o 
   6  -6   1       74.50       88.78      7.74 o 
  -9  -5   1        2.67        6.12      2.14 o 
  -8  -5   1        2.54        4.45      1.91 o 
  -7  -5   1       91.32       84.33      3.11 o 
  -6  -5   1      334.84      344.79      7.84 o 
  -5  -5   1       87.51       77.45      2.36 o 
  -4  -5   1       14.61       13.22      1.03 o 
  -3  -5   1      475.07      440.48      7.51 o 
  -2  -5   1      216.98      266.62      5.70 o 
  -1  -5   1      310.09      305.24      6.52 o 
   0  -5   1      732.20      791.23     15.60 o 
   1  -5   1       57.41       62.02      2.09 o 
   2  -5   1      511.55      543.87     10.54 o 
   3  -5   1      247.58      253.37      5.94 o 
   4  -5   1        2.04        4.61      1.72 o 
   5  -5   1      215.63      201.57     17.85 o 
   6  -5   1       60.88       54.40      6.41 o 
   7  -5   1      129.22      146.00      9.98 o 
 -10  -4   1       43.46       46.50      3.48 o 
  -9  -4   1        8.07        7.62      3.27 o 
  -8  -4   1      108.14      121.40      4.03 o 
  -7  -4   1      432.94      414.86     12.31 o 
  -6  -4   1     2042.86     2058.75     39.69 o 
  -5  -4   1      200.96      200.71      4.32 o 
  -4  -4   1     1844.97     1866.96     30.07 o 
  -3  -4   1      604.39      628.37     10.56 o 
  -2  -4   1     4114.34     4175.56     68.44 o 
  -1  -4   1     2409.10     2344.32     44.23 o 
   0  -4   1     2342.05     2597.03     46.24 o 
   1  -4   1     3671.59     3633.37     64.34 o 
   2  -4   1      888.72      897.04     16.61 o 
   3  -4   1      190.67      185.83      4.60 o 
   4  -4   1      751.03      775.83     15.58 o 
   5  -4   1      451.34      442.78     11.70 o 
   6  -4   1        3.49        0.76      1.91 o 
   7  -4   1       87.34       92.71      6.22 o 
   8  -4   1       38.84       45.41      5.91 o 
 -10  -3   1       11.88       11.85      3.00 o 
  -9  -3   1        1.97        4.07      2.42 o 
  -8  -3   1      232.71      241.44     10.29 o 
  -7  -3   1       96.98       91.87      4.45 o 
  -6  -3   1      191.78      195.30      4.23 o 
  -5  -3   1      302.28      301.59      5.43 o 
  -4  -3   1     1006.79     1091.08     18.58 o 
  -3  -3   1       10.55        6.78      0.73 o 
  -2  -3   1      283.48      297.23      5.45 o 
  -1  -3   1     1208.07     1192.75     24.35 o 
   0  -3   1     1011.31     1040.30     18.87 o 
   1  -3   1      148.67      146.44      4.28 o 
   2  -3   1       23.73        8.19      0.83 o 
   3  -3   1       52.64       46.73      1.63 o 
   4  -3   1       80.96       79.14      2.40 o 
   5  -3   1      948.01      915.13     17.81 o 
   6  -3   1       23.22       29.73      2.38 o 
   7  -3   1       38.04       38.91      2.73 o 
   8  -3   1      248.36      270.93     11.99 o 
  -9  -2   1       17.05       21.39      2.72 o 
  -8  -2   1      261.33      245.67      6.96 o 
  -7  -2   1      375.56      369.45     14.09 o 
  -6  -2   1      271.97      273.92      6.21 o 
  -5  -2   1     1836.71     1819.55     28.13 o 
  -4  -2   1    13146.06    13340.71    229.11 o 
  -3  -2   1      641.53      643.92     10.66 o 
  -2  -2   1     7504.15     7267.67    176.90 o 
  -1  -2   1     7478.82     6902.41    336.81 o 
   0  -2   1     1508.61     1532.37     29.05 o 
   1  -2   1     4780.02     4926.47    132.05 o 
   2  -2   1     7177.60     7336.09    120.70 o 
   3  -2   1     1306.37     1308.90     21.99 o 
   4  -2   1      755.30      765.74     13.34 o 
   5  -2   1      255.49      235.93      6.84 o 
   6  -2   1       12.15       10.39      1.66 o 
   7  -2   1      322.15      328.27     11.28 o 
   8  -2   1        7.69        3.30      3.33 o 
  -9  -1   1        9.65        8.23      2.63 o 
  -8  -1   1      250.14      256.44     10.56 o 
  -7  -1   1        8.68        6.72      1.74 o 
  -6  -1   1      228.31      229.20      6.54 o 
  -5  -1   1        4.35        4.10      0.78 o 
  -4  -1   1      377.49      430.30      7.15 o 
  -3  -1   1       77.23       89.09      2.04 o 
  -2  -1   1    16646.45    13967.19    263.48 o 
  -1  -1   1       51.98       57.04      1.54 o 
   0  -1   1        8.04        4.68      0.59 o 
   1  -1   1     1048.22     1136.97     22.52 o 
   2  -1   1      251.58      239.08      4.17 o 
   3  -1   1      347.33      329.94      6.17 o 
   4  -1   1       17.83       28.85      1.34 o 
   5  -1   1      432.69      404.22      7.70 o 
   6  -1   1       83.45       80.42      3.54 o 
   7  -1   1      120.23      119.60      3.95 o 
   8  -1   1      154.33      168.48      7.96 o 
   9  -1   1       39.03       41.65      4.74 o 
  -9   0   1       68.98       70.75      4.25 o 
  -8   0   1      212.91      219.48      6.91 o 
  -7   0   1      388.31      392.04     16.85 o 
  -6   0   1      467.93      475.63     10.94 o 
  -5   0   1      660.10      658.86     11.12 o 
  -4   0   1     1341.52     1379.15     21.38 o 
  -3   0   1     1332.43     1232.95     19.03 o 
  -2   0   1    20267.89    16595.93    276.37 o 
  -1   0   1     8822.57     7770.32    175.08 o 
   0   0   1       48.40       52.99      2.35 o 
   1   0   1      347.46      345.78      6.24 o 
   2   0   1     2886.31     3011.59     43.94 o 
   3   0   1      989.67      967.84     16.36 o 
   4   0   1      828.34      816.09     14.06 o 
   5   0   1      651.12      608.84     11.09 o 
   6   0   1        3.24        4.27      1.20 o 
   7   0   1       40.92       42.39      2.36 o 
   8   0   1       11.44       10.85      1.96 o 
   9   0   1        1.25       -1.94      4.58 o 
  -9   1   1        0.50        0.79      3.14 o 
  -8   1   1       21.79       21.90      2.63 o 
  -7   1   1       69.02       64.53      3.10 o 
  -6   1   1      142.85      165.97      6.30 o 
  -5   1   1       20.17       17.74      1.45 o 
  -4   1   1      269.41      305.45      5.64 o 
  -3   1   1      322.65      316.58      5.62 o 
  -2   1   1       66.80       61.34      1.30 o 
  -1   1   1      350.65      360.40      5.67 o 
   0   1   1     1295.75     1328.80     33.46 o 
   1   1   1       45.44       51.22      1.24 o 
   2   1   1        9.41        8.55      0.58 o 
   3   1   1     1585.93     1650.71     27.38 o 
   4   1   1      108.78      106.43      2.55 o 
   5   1   1      836.95      844.50     14.71 o 
   6   1   1      472.88      475.24      9.19 o 
   7   1   1      119.82      121.19      4.13 o 
   8   1   1      129.71      139.41      3.98 o 
   9   1   1      171.34      177.26      7.77 o 
  -9   2   1        7.09        7.10      3.03 o 
  -8   2   1       22.84       28.57      3.38 o 
  -7   2   1      288.35      294.57      8.05 o 
  -6   2   1      674.29      700.79     21.93 o 
  -5   2   1      303.84      298.06      6.10 o 
  -4   2   1     1150.98     1138.52     19.23 o 
  -3   2   1     1132.16     1116.45     19.60 o 
  -2   2   1      384.16      360.31      6.29 o 
  -1   2   1     6646.61     6714.93    139.02 o 
   0   2   1     7659.03     6878.35    180.56 o 
   1   2   1      595.64      590.99      9.76 o 
   2   2   1      819.69      799.19     12.38 o 
   3   2   1     1046.98     1015.24     15.79 o 
   4   2   1      206.41      194.69      3.68 o 
   5   2   1     1029.33     1034.98     17.76 o 
   6   2   1        5.80        5.23      1.51 o 
   7   2   1       12.03       11.48      1.60 o 
   8   2   1       75.55       77.64      3.16 o 
   9   2   1        2.17       -1.80      2.26 o 
  10   2   1        6.42        8.73      3.60 o 
  -8   3   1       19.34       22.73      3.26 o 
  -7   3   1       34.21       37.71      4.04 o 
  -6   3   1       11.11       10.60      3.59 o 
  -5   3   1        8.23        5.90      1.15 o 
  -4   3   1      247.90      264.39      4.86 o 
  -3   3   1      744.07      787.57     12.56 o 
  -2   3   1       68.13       66.30      1.71 o 
  -1   3   1        2.11        2.27      0.85 o 
   0   3   1     3529.30     3523.48     66.18 o 
   1   3   1     1099.41     1159.29     19.96 o 
   2   3   1       85.97      111.51      4.55 o 
   3   3   1     2608.04     2608.76     39.72 o 
   4   3   1      288.37      265.94      4.74 o 
   5   3   1      868.97      886.67     14.72 o 
   6   3   1      888.34      887.31     14.45 o 
   7   3   1      149.40      150.17      4.17 o 
   8   3   1      129.21      130.31      4.49 o 
   9   3   1      244.10      246.93      8.88 o 
  10   3   1       24.77       25.54      4.01 o 
  -8   4   1       47.30       47.63      4.13 o 
  -7   4   1       65.93       76.36      4.59 o 
  -6   4   1      259.05      275.23     12.98 o 
  -5   4   1      121.11      130.95      4.69 o 
  -4   4   1     1076.53     1089.71     23.79 o 
  -3   4   1      772.89      775.64     13.51 o 
  -2   4   1       70.24       61.41      1.82 o 
  -1   4   1     4435.28     4401.65     72.08 o 
   0   4   1     2919.28     2900.07     54.50 o 
   1   4   1      493.82      445.51      8.98 o 
   2   4   1     1297.84     1304.58     22.56 o 
   3   4   1     1104.74     1130.82     18.40 o 
   4   4   1       40.26       41.57      1.40 o 
   5   4   1     1426.86     1472.46     23.08 o 
   6   4   1       51.86       52.49      1.91 o 
   7   4   1        4.27        3.88      1.49 o 
   8   4   1       52.59       55.51      2.64 o 
   9   4   1        2.19       -2.51      2.51 o 
  10   4   1        7.14        9.97      4.03 o 
  -7   5   1       65.13       69.25      5.42 o 
  -6   5   1        8.08        8.05      2.75 o 
  -5   5   1        4.11        4.68      2.11 o 
  -4   5   1       55.05       55.78      2.37 o 
  -3   5   1      267.00      252.02      5.75 o 
  -2   5   1       10.97       10.78      1.64 o 
  -1   5   1       21.89       24.54      1.55 o 
   0   5   1     1619.75     1629.49     31.04 o 
   1   5   1      612.53      583.82     11.66 o 
   2   5   1      108.35      101.71      2.46 o 
   3   5   1     1231.73     1212.75     21.21 o 
   4   5   1      560.12      531.12      9.25 o 
   5   5   1      864.32      868.65     14.06 o 
   6   5   1     1024.84     1001.48     16.20 o 
   7   5   1      169.37      176.67      4.73 o 
   8   5   1       62.35       63.98      2.82 o 
   9   5   1      174.09      186.91     11.79 o 
  10   5   1       27.38       31.16      4.20 o 
  -6   6   1      135.52      141.86      7.61 o 
  -5   6   1       14.81       17.56      3.30 o 
  -4   6   1      253.71      255.19     10.55 o 
  -3   6   1      271.93      299.93      7.77 o 
  -2   6   1        7.88       11.71      1.51 o 
  -1   6   1      337.25      321.91      9.00 o 
   0   6   1     1228.81     1162.75     24.04 o 
   1   6   1      573.57      590.77     11.98 o 
   2   6   1      604.64      593.49     10.82 o 
   3   6   1      805.74      749.52     13.54 o 
   4   6   1        7.53        8.85      1.12 o 
   5   6   1      295.98      298.02      9.09 o 
   6   6   1      117.81      116.70      3.24 o 
   7   6   1       29.94       30.93      1.91 o 
   8   6   1       22.92       25.18      2.43 o 
   9   6   1        4.81       -0.20      2.81 o 
  10   6   1       10.25       10.79      9.16 o 
  -6   7   1        0.33        1.68      4.48 o 
  -5   7   1       23.64       40.72      4.25 o 
  -4   7   1        3.16        2.85      3.56 o 
  -3   7   1      133.96      120.64      5.33 o 
  -2   7   1      170.61      189.12      5.30 o 
  -1   7   1       31.47       30.79      1.93 o 
   0   7   1     1171.08     1137.94     22.18 o 
   1   7   1     2280.54     2246.82     42.86 o 
   2   7   1      696.63      666.43     12.15 o 
   3   7   1      678.91      660.59     12.17 o 
   4   7   1      587.72      560.46      9.95 o 
   5   7   1      170.40      165.04      4.10 o 
   6   7   1     1039.80     1044.27     18.40 o 
   7   7   1      684.73      698.47     12.90 o 
   8   7   1       94.95       93.74      3.72 o 
   9   7   1       74.31       74.84      4.95 o 
  -5   8   1       30.57       30.47      4.18 o 
  -4   8   1       58.85       51.29      4.50 o 
  -3   8   1      280.21      306.37     10.24 o 
  -2   8   1      153.25      163.06      6.47 o 
  -1   8   1       38.47       39.09      2.43 o 
   0   8   1      480.01      485.03     10.89 o 
   1   8   1       57.91       55.18      3.28 o 
   2   8   1      305.86      294.87      6.25 o 
   3   8   1     1335.23     1311.92     24.21 o 
   4   8   1      138.68      134.88      3.64 o 
   5   8   1      165.54      159.66      4.21 o 
   6   8   1      122.32      127.91      3.63 o 
   7   8   1        6.79        5.76      1.95 o 
   8   8   1        4.97        4.19      2.16 o 
   9   8   1       81.79       77.52      7.17 o 
  -4   9   1        1.53       -3.29      3.33 o 
  -3   9   1       79.45       88.64      5.68 o 
  -2   9   1      336.52      357.11     11.43 o 
  -1   9   1       52.98       47.96      3.59 o 
   0   9   1       46.22       49.84      2.76 o 
   1   9   1      797.64      818.22     18.92 o 
   2   9   1      678.75      682.99     16.09 o 
   3   9   1     1005.75     1021.60     23.33 o 
   4   9   1      853.92      826.30     17.45 o 
   5   9   1       13.05       13.58      2.86 o 
   6   9   1      195.69      195.99      4.81 o 
   7   9   1      268.65      287.82     10.17 o 
   8   9   1       64.52       69.59      4.15 o 
  -3  10   1      196.51      215.23     13.24 o 
  -2  10   1      119.72      124.77      7.95 o 
  -1  10   1       24.00       20.77      3.27 o 
   0  10   1      670.27      673.05     28.43 o 
   1  10   1      186.50      186.97      7.15 o 
   2  10   1        3.15        2.03      1.91 o 
   3  10   1      137.85      141.89      4.95 o 
   4  10   1      126.59      120.32      4.17 o 
   5  10   1      180.88      183.65      6.54 o 
   6  10   1      313.26      320.86      8.71 o 
   7  10   1        0.22       -1.74      2.83 o 
   8  10   1       10.75       13.66      3.68 o 
  -1  11   1       54.98       65.46      7.43 o 
   0  11   1        7.61       10.82      4.10 o 
   1  11   1      320.14      340.55     34.51 o 
   2  11   1       26.63       28.16      6.01 o 
   3  11   1       44.21       45.77      5.29 o 
   4  11   1      549.00      552.81     18.10 o 
   5  11   1      175.94      185.93      9.21 o 
   6  11   1       89.24       98.52      5.54 o 
   7  11   1       84.46       96.44      6.03 o 
   1  12   1       97.72      115.25      9.37 o 
   2  12   1       10.52       13.24      4.89 o 
   3  12   1       95.13      100.55      7.08 o 
   4  12   1        7.21       11.00      4.10 o 
   5  12   1       46.78       47.99      5.50 o 
  -6 -11   2        0.57       -1.63      3.46 o 
  -5 -11   2        9.70       14.08      3.09 o 
  -4 -11   2       49.60       54.40      3.79 o 
  -3 -11   2       60.24       62.18      3.95 o 
  -2 -11   2       27.44       25.00      3.19 o 
  -1 -11   2        4.82        7.01      2.85 o 
   0 -11   2      128.91      126.22      7.91 o 
  -7 -10   2       16.11       16.56      3.26 o 
  -6 -10   2      120.45      115.94      4.38 o 
  -5 -10   2       61.35       62.96      3.34 o 
  -4 -10   2      375.55      386.03     11.29 o 
  -3 -10   2      298.40      298.27      8.78 o 
  -2 -10   2       23.67       19.80      2.82 o 
  -1 -10   2      667.89      699.44     17.48 o 
   0 -10   2      238.97      260.42      9.60 o 
   1 -10   2       24.82       23.73      3.81 o 
   2 -10   2      281.19      311.01     12.05 o 
  -8  -9   2        1.18        0.57      2.74 o 
  -7  -9   2      134.66      135.56      4.72 o 
  -6  -9   2       33.65       38.34      3.92 o 
  -5  -9   2        1.60        0.18      1.89 o 
  -4  -9   2       57.38       58.77      3.60 o 
  -3  -9   2       78.81       86.35      3.30 o 
  -2  -9   2       48.59       52.84      3.23 o 
  -1  -9   2       54.39       56.51      3.27 o 
   0  -9   2      169.61      169.26      7.00 o 
   1  -9   2        7.84       14.30      3.17 o 
   2  -9   2        1.56        4.58      4.99 o 
   3  -9   2      150.64      164.56     10.89 o 
  -8  -8   2       10.05       11.65      3.12 o 
  -7  -8   2      105.57      105.20      4.90 o 
  -6  -8   2      681.26      665.90     17.15 o 
  -5  -8   2       88.17       89.33      3.61 o 
  -4  -8   2      334.62      328.33      7.57 o 
  -3  -8   2      643.77      629.62     12.94 o 
  -2  -8   2      188.60      186.39      8.83 o 
  -1  -8   2      814.74      821.05     20.92 o 
   0  -8   2      542.93      570.85     15.08 o 
   1  -8   2       99.13      105.91      4.62 o 
   2  -8   2      269.21      282.14     10.46 o 
   3  -8   2      211.68      211.73      8.61 o 
   4  -8   2       22.11       28.47     11.00 o 
  -9  -7   2        1.36       -2.90      2.90 o 
  -8  -7   2       55.47       57.66      4.41 o 
  -7  -7   2       37.73       46.42      2.71 o 
  -6  -7   2        0.69        0.67      1.69 o 
  -5  -7   2        4.69        3.83      1.54 o 
  -4  -7   2      530.34      521.86     11.34 o 
  -3  -7   2       26.77       25.98      2.67 o 
  -2  -7   2       86.57      100.10      3.67 o 
  -1  -7   2       16.23       14.85      2.01 o 
   0  -7   2       46.68       47.87      3.71 o 
   1  -7   2      208.11      219.11      6.84 o 
   2  -7   2       99.91       92.74      4.06 o 
   3  -7   2      243.78      250.96      9.39 o 
   4  -7   2      183.46      196.97      8.09 o 
   5  -7   2       27.31       30.19      6.11 o 
  -9  -6   2       39.20       46.21      3.47 o 
  -8  -6   2      129.81      132.91      5.46 o 
  -7  -6   2      111.73      111.95      3.88 o 
  -6  -6   2      445.28      443.90      9.72 o 
  -5  -6   2      522.01      511.86     11.31 o 
  -4  -6   2     1568.38     1573.57     30.03 o 
  -3  -6   2     1939.75     1925.22     36.01 o 
  -2  -6   2      135.59      149.19      4.39 o 
  -1  -6   2      318.49      309.53      7.27 o 
   0  -6   2     2492.19     2521.22     51.06 o 
   1  -6   2      637.80      678.00     16.42 o 
   2  -6   2      124.85      143.90      6.13 o 
   3  -6   2      418.68      424.58     18.78 o 
   4  -6   2      127.40      137.16     18.02 o 
   5  -6   2      196.15      189.30     10.69 o 
   6  -6   2      136.89      134.05      8.76 o 
  -9  -5   2       41.64       42.53      3.37 o 
  -8  -5   2      157.10      154.15      8.23 o 
  -7  -5   2        7.37       11.04      2.48 o 
  -6  -5   2      239.78      241.00      6.30 o 
  -5  -5   2       83.90       84.79      2.89 o 
  -4  -5   2       51.20       51.88      2.67 o 
  -3  -5   2       21.32       19.40      1.02 o 
  -2  -5   2        1.11        1.16      0.55 o 
  -1  -5   2      249.19      263.89      5.32 o 
   0  -5   2       60.67       50.60      1.79 o 
   1  -5   2     1495.82     1494.99     27.18 o 
   2  -5   2       42.24       43.36      1.92 o 
   3  -5   2      171.78      167.99      4.78 o 
   4  -5   2      880.02      868.92     24.36 o 
   5  -5   2      162.75      158.94      6.64 o 
   6  -5   2      243.18      247.75      9.36 o 
   7  -5   2       80.17       83.49      7.74 o 
  -9  -4   2      364.64      333.23     16.68 o 
  -8  -4   2      843.72      804.67     22.91 o 
  -7  -4   2      226.23      222.63      6.46 o 
  -6  -4   2      584.61      579.01     18.99 o 
  -5  -4   2      895.02      885.45     17.74 o 
  -4  -4   2      600.78      597.51     11.86 o 
  -3  -4   2     4541.51     4454.11     81.37 o 
  -2  -4   2     2678.89     2750.95     53.17 o 
  -1  -4   2      957.61      954.47     20.37 o 
   0  -4   2     2938.31     2748.64     51.84 o 
   1  -4   2      684.02      662.30     12.45 o 
   2  -4   2      443.16      435.90      8.56 o 
   3  -4   2     1333.86     1331.56     25.68 o 
   4  -4   2       92.06       99.02      3.46 o 
   5  -4   2       25.29       25.70      2.43 o 
   6  -4   2      410.63      403.57     16.60 o 
   7  -4   2       99.09       90.18      4.99 o 
  -9  -3   2        2.18        1.81      2.16 o 
  -8  -3   2       17.39       14.84      1.97 o 
  -7  -3   2       80.43       82.89      4.61 o 
  -6  -3   2     1235.90     1254.47     34.10 o 
  -5  -3   2        1.86        2.44      1.15 o 
  -4  -3   2      566.82      602.61     11.89 o 
  -3  -3   2       10.31       11.54      1.01 o 
  -2  -3   2      502.77      439.43      9.80 o 
  -1  -3   2       28.87       25.66      1.24 o 
   0  -3   2      849.67      915.10     20.22 o 
   1  -3   2      501.16      466.34     10.17 o 
   2  -3   2      172.84      155.42      3.52 o 
   3  -3   2      537.46      569.59     11.21 o 
   4  -3   2      806.22      843.08     16.80 o 
   5  -3   2       59.63       63.93      3.10 o 
   6  -3   2      314.60      318.71      9.83 o 
   7  -3   2      489.95      455.53     13.14 o 
   8  -3   2       55.91       58.85      6.72 o 
  -9  -2   2      102.55      111.74      8.63 o 
  -8  -2   2       88.55       99.46      4.84 o 
  -7  -2   2      484.80      483.85     17.04 o 
  -6  -2   2     1591.12     1634.53     39.45 o 
  -5  -2   2     1625.30     1554.20     34.57 o 
  -4  -2   2       48.78       35.02      1.92 o 
  -3  -2   2     3043.98     2916.95     49.18 o 
  -2  -2   2     1146.25     1029.43     24.75 o 
  -1  -2   2      497.32      505.31     14.75 o 
   0  -2   2     2720.81     2737.73     48.03 o 
   1  -2   2     2217.07     2304.08     57.36 o 
   2  -2   2      255.11      262.24      5.16 o 
   3  -2   2      473.00      434.13      8.43 o 
   4  -2   2      118.49      106.10      2.74 o 
   5  -2   2        9.57        8.69      1.45 o 
   6  -2   2      210.51      204.26      6.40 o 
   7  -2   2        1.10        0.81      2.03 o 
   8  -2   2        1.02        0.72      2.31 o 
  -9  -1   2       37.20       44.29      3.20 o 
  -8  -1   2       33.61       32.64      3.22 o 
  -7  -1   2        0.16       -1.36      1.36 o 
  -6  -1   2        4.58        5.56      1.28 o 
  -5  -1   2        4.38        3.51      1.34 o 
  -4  -1   2      832.96      927.69     17.73 o 
  -3  -1   2      548.55      536.27     10.48 o 
  -2  -1   2      412.21      429.81     11.67 o 
  -1  -1   2     2305.28     2589.39     97.04 o 
   0  -1   2      299.59      332.05      9.57 o 
   1  -1   2     1746.69     1787.57     32.30 o 
   2  -1   2     1269.69     1291.40     21.46 o 
   3  -1   2      752.91      816.70     13.98 o 
   4  -1   2     1272.16     1263.40     21.36 o 
   5  -1   2      510.88      513.31      9.84 o 
   6  -1   2      295.94      299.18      6.78 o 
   7  -1   2      600.24      591.18     14.80 o 
   8  -1   2      151.49      145.66      8.14 o 
   9  -1   2      115.98      116.79     12.62 o 
  -9   0   2       39.21       46.33      3.33 o 
  -8   0   2      117.06      123.30      4.84 o 
  -7   0   2      208.46      207.81      5.75 o 
  -6   0   2      138.47      141.23      4.90 o 
  -5   0   2     1485.58     1435.73     25.56 o 
  -4   0   2      622.20      613.15     11.30 o 
  -3   0   2     3200.32     3165.09     57.41 o 
  -2   0   2     1329.94     1259.19     36.06 o 
  -1   0   2      149.18      156.70      5.92 o 
   0   0   2      214.03      235.63      7.59 o 
   1   0   2     5955.70     6075.02    315.06 o 
   2   0   2      277.70      283.06      5.43 o 
   3   0   2      446.55      476.79      8.01 o 
   4   0   2      604.39      633.97     11.15 o 
   5   0   2        3.39        3.65      1.04 o 
   6   0   2      101.79      101.02      3.15 o 
   7   0   2       32.86       35.17      3.37 o 
   8   0   2        0.31        3.09      2.05 o 
   9   0   2        1.99       -2.24      3.24 o 
  -9   1   2       20.71       18.70      4.15 o 
  -8   1   2       21.34       27.62      2.86 o 
  -7   1   2        2.97        5.25      1.87 o 
  -6   1   2        4.97        6.34      1.51 o 
  -5   1   2        5.23        6.19      1.25 o 
  -4   1   2      298.27      303.79      5.47 o 
  -3   1   2      133.35      123.20      2.66 o 
  -2   1   2      659.07      610.11     12.63 o 
  -1   1   2     3270.54     3447.10     85.11 o 
   0   1   2       15.97       20.68      1.09 o 
   1   1   2     3260.82     3414.15     89.11 o 
   2   1   2     2065.63     2125.14     38.27 o 
   3   1   2      743.53      744.05     11.70 o 
   4   1   2     2140.90     2128.34     32.56 o 
   5   1   2     1594.20     1613.06     25.09 o 
   6   1   2      136.15      130.24      3.26 o 
   7   1   2      472.85      466.45     10.43 o 
   8   1   2      330.13      337.29      9.32 o 
   9   1   2      120.12      106.31      6.11 o 
  -8   2   2      146.74      149.15      9.96 o 
  -7   2   2      121.89      124.78      4.67 o 
  -6   2   2      102.99      111.58      4.97 o 
  -5   2   2     1094.49     1115.65     23.57 o 
  -4   2   2      387.31      356.62      7.35 o 
  -3   2   2     1344.91     1265.26     22.51 o 
  -2   2   2     2948.00     2865.38     45.86 o 
  -1   2   2     1566.99     1629.23     25.25 o 
   0   2   2      346.85      341.02      8.74 o 
   1   2   2     6064.08     5892.63    143.29 o 
   2   2   2      811.68      799.04     17.27 o 
   3   2   2     1198.79     1284.55     21.47 o 
   4   2   2      716.45      734.75     12.73 o 
   5   2   2       33.25       38.00      1.60 o 
   6   2   2       37.77       33.07      1.73 o 
   7   2   2      183.43      184.78      4.76 o 
   8   2   2       19.48       17.44      1.92 o 
   9   2   2       17.64       17.12      2.47 o 
  10   2   2        0.74        0.81      3.61 o 
  -8   3   2       11.07       10.35      2.77 o 
  -7   3   2        6.44        8.13      2.17 o 
  -6   3   2        0.93        3.64      1.63 o 
  -5   3   2        9.91       11.34      1.61 o 
  -4   3   2      589.42      576.82     12.00 o 
  -3   3   2       32.57       38.33      1.26 o 
  -2   3   2       82.86       72.27      2.69 o 
  -1   3   2     2086.70     2141.34     39.11 o 
   0   3   2     1100.12     1186.26     22.74 o 
   1   3   2     1475.59     1452.01     24.57 o 
   2   3   2     1782.46     1752.02     29.76 o 
   3   3   2      660.84      635.02     10.12 o 
   4   3   2     1006.61     1023.53     17.47 o 
   5   3   2     1389.22     1394.61     23.69 o 
   6   3   2      112.18      103.28      3.05 o 
   7   3   2      481.06      480.82      9.54 o 
   8   3   2      381.61      402.68      9.38 o 
   9   3   2       46.81       50.39      3.28 o 
  10   3   2       78.09       83.33      5.79 o 
  -8   4   2       45.05       56.59      7.87 o 
  -7   4   2       12.39       14.69      2.77 o 
  -6   4   2       16.99       19.29      2.28 o 
  -5   4   2      256.03      253.03     10.78 o 
  -4   4   2      279.63      279.66      7.68 o 
  -3   4   2      400.17      406.59      7.19 o 
  -2   4   2     2443.50     2290.12     37.79 o 
  -1   4   2     1437.12     1376.62     23.16 o 
   0   4   2      228.80      287.82      6.25 o 
   1   4   2      841.04      815.26     14.87 o 
   2   4   2     1120.63     1166.58     19.20 o 
   3   4   2      765.05      795.25     12.89 o 
   4   4   2      939.98      912.00     14.51 o 
   5   4   2        1.98        2.28      0.94 o 
   6   4   2       30.60       31.74      2.19 o 
   7   4   2       37.34       31.99      2.10 o 
   8   4   2       32.42       26.54      2.30 o 
   9   4   2       23.85       20.45      2.65 o 
  10   4   2        8.77        7.82      3.78 o 
  -7   5   2        6.93        2.88      2.78 o 
  -6   5   2        4.37        5.16      3.28 o 
  -5   5   2       29.35       30.76      2.51 o 
  -4   5   2      881.03      882.02     30.19 o 
  -3   5   2      363.57      390.12      9.33 o 
  -2   5   2      407.60      410.80      7.92 o 
  -1   5   2     1749.72     1672.13     29.41 o 
   0   5   2      696.68      676.27     14.23 o 
   1   5   2      494.83      503.87      9.05 o 
   2   5   2     4122.04     4104.44     69.58 o 
   3   5   2     2256.79     2246.96     36.60 o 
   4   5   2      839.26      825.33     12.87 o 
   5   5   2     1540.92     1450.58     22.77 o 
   6   5   2      164.47      163.21      3.75 o 
   7   5   2      271.31      265.83      6.32 o 
   8   5   2      372.54      383.74      9.29 o 
   9   5   2       95.19       91.00      4.24 o 
  10   5   2       82.85       76.71      5.70 o 
  -6   6   2       65.54       67.27      4.35 o 
  -5   6   2       67.48       78.72      5.53 o 
  -4   6   2      125.57      132.18      6.18 o 
  -3   6   2       16.14       15.50      1.90 o 
  -2   6   2     1224.52     1125.87     23.48 o 
  -1   6   2     2398.26     2418.05     48.80 o 
   0   6   2      483.54      480.07      9.83 o 
   1   6   2     1009.61      981.84     17.20 o 
   2   6   2      238.71      219.96      4.75 o 
   3   6   2       16.62       17.58      1.41 o 
   4   6   2     1132.42     1166.48     18.50 o 
   5   6   2      340.65      358.77      6.67 o 
   6   6   2        0.43       -1.05      1.16 o 
   7   6   2       12.17       11.15      1.64 o 
   8   6   2        0.10       -0.77      2.26 o 
   9   6   2       23.84       30.68      4.05 o 
  10   6   2       12.02        5.91      3.67 o 
  -6   7   2       50.58       57.52      7.03 o 
  -5   7   2        6.73        4.39      4.38 o 
  -4   7   2      101.74      102.68      8.19 o 
  -3   7   2      266.25      286.92      8.65 o 
  -2   7   2      421.21      420.20     12.63 o 
  -1   7   2     1538.07     1492.84     30.71 o 
   0   7   2     1306.74     1323.88     27.22 o 
   1   7   2       96.10       93.37      2.46 o 
   2   7   2      498.26      464.14      8.69 o 
   3   7   2      586.54      571.43     10.79 o 
   4   7   2      528.24      538.75      9.45 o 
   5   7   2     1836.87     1814.53     29.46 o 
   6   7   2      266.39      274.97      9.01 o 
   7   7   2       42.51       46.41      2.44 o 
   8   7   2      107.73      112.56      5.77 o 
   9   7   2      105.42      112.55      9.38 o 
  -5   8   2       80.37       77.49     10.89 o 
  -4   8   2      441.49      471.31     24.84 o 
  -3   8   2       44.56       47.84      3.89 o 
  -2   8   2       77.56       67.18      3.64 o 
  -1   8   2      560.57      561.90     14.78 o 
   0   8   2      434.98      414.68      9.41 o 
   1   8   2      827.74      793.20     16.84 o 
   2   8   2      943.62      950.27     19.97 o 
   3   8   2       19.88       24.73      1.97 o 
   4   8   2       39.01       39.09      1.94 o 
   5   8   2       94.94       98.19      2.82 o 
   6   8   2        7.32        7.71      1.55 o 
   7   8   2       10.96       11.23      2.02 o 
   8   8   2       35.76       39.55      2.76 o 
   9   8   2       41.38       42.90      4.28 o 
  -4   9   2       45.63       48.44      4.59 o 
  -3   9   2      121.88      136.19      8.31 o 
  -2   9   2        9.54        8.83      3.47 o 
  -1   9   2       74.92       71.43      4.12 o 
   0   9   2     1008.33      998.52     42.07 o 
   1   9   2      315.20      299.88      8.65 o 
   2   9   2      350.38      332.79      8.36 o 
   3   9   2      258.98      254.32      6.64 o 
   4   9   2       13.83       13.32      1.96 o 
   5   9   2      490.51      478.46     10.24 o 
   6   9   2      388.12      387.61      9.94 o 
   7   9   2       67.48       72.74      3.29 o 
   8   9   2       60.20       72.12      4.17 o 
   9   9   2       81.27       92.54      6.05 o 
  -3  10   2       29.00       33.44      4.48 o 
  -2  10   2       47.46       43.10      3.89 o 
  -1  10   2      265.98      277.74      9.66 o 
   0  10   2        8.52        1.10      2.58 o 
   1  10   2        7.58        7.09      2.56 o 
   2  10   2      285.61      282.74      9.67 o 
   3  10   2       49.41       49.61      4.10 o 
   4  10   2       24.74       23.12      4.68 o 
   5  10   2       81.83       85.07      3.87 o 
   6  10   2      137.61      136.58      5.12 o 
   7  10   2       20.58       20.16      3.51 o 
   8  10   2        9.37       10.44      3.46 o 
  -1  11   2       20.72       21.96      5.08 o 
   0  11   2      226.73      233.84      8.60 o 
   1  11   2       32.91       35.44      3.62 o 
   2  11   2      191.39      197.72      8.49 o 
   3  11   2      563.55      575.00     27.32 o 
   4  11   2       33.55       34.24      2.99 o 
   5  11   2      127.70      131.76      8.06 o 
   6  11   2      110.11      119.68      6.04 o 
   7  11   2       51.82       61.35      5.08 o 
   1  12   2        0.48       -1.59      3.30 o 
   2  12   2       47.48       45.83      4.46 o 
   3  12   2        0.73        1.02      4.48 o 
   4  12   2       20.13       23.59      4.50 o 
   5  12   2       67.50       78.48      5.48 o 
  -5 -11   3        5.76       -1.07      5.80 o 
  -4 -11   3       36.76       35.95      4.39 o 
  -3 -11   3       37.62       34.38      4.22 o 
  -2 -11   3       15.17       19.06      3.55 o 
  -1 -11   3      104.68      127.38      6.89 o 
  -6 -10   3       71.57       76.59      4.99 o 
  -5 -10   3      259.02      268.02      8.12 o 
  -4 -10   3       86.72       93.87      4.27 o 
  -3 -10   3       58.52       62.03      4.21 o 
  -2 -10   3      487.24      500.99     13.03 o 
  -1 -10   3      163.39      174.44      6.20 o 
   0 -10   3       46.99       48.43      3.71 o 
   1 -10   3      310.04      323.33     10.29 o 
  -7  -9   3        0.19       -2.74      2.74 o 
  -6  -9   3        0.44       -0.30      2.86 o 
  -5  -9   3        6.29        4.41      2.42 o 
  -4  -9   3       28.57       34.60      2.28 o 
  -3  -9   3        8.38        8.68      3.12 o 
  -2  -9   3       15.82       17.50      3.22 o 
  -1  -9   3      345.60      352.07      9.28 o 
   0  -9   3       82.36       91.27      5.44 o 
   1  -9   3       13.95       13.94      3.38 o 
   2  -9   3      219.95      240.94     11.40 o 
   3  -9   3       20.93       23.01      7.64 o 
  -8  -8   3      184.85      191.46      8.75 o 
  -7  -8   3      202.69      208.79      9.24 o 
  -6  -8   3       44.67       52.75      4.87 o 
  -5  -8   3      230.62      236.22      6.87 o 
  -4  -8   3      548.46      541.24     11.37 o 
  -3  -8   3      134.94      131.76      4.46 o 
  -2  -8   3      528.94      525.01     16.04 o 
  -1  -8   3      468.10      483.34     11.67 o 
   0  -8   3      145.57      152.78      6.62 o 
   1  -8   3      614.03      632.00     18.52 o 
   2  -8   3      330.96      346.69     20.46 o 
   3  -8   3       34.05       29.19      3.65 o 
   4  -8   3      140.32      157.34      7.57 o 
  -9  -7   3        1.27       -2.35      3.07 o 
  -8  -7   3       24.92       29.32      3.58 o 
  -7  -7   3        2.80        2.83      2.19 o 
  -6  -7   3       47.40       47.40      4.97 o 
  -5  -7   3      100.64      101.49      4.99 o 
  -4  -7   3      130.29      124.30      3.65 o 
  -3  -7   3      134.45      130.54      4.26 o 
  -2  -7   3       31.15       32.34      2.42 o 
  -1  -7   3      288.90      276.53     13.56 o 
   0  -7   3      710.60      701.02     16.52 o 
   1  -7   3      245.86      255.00      7.35 o 
   2  -7   3      470.32      478.15     22.34 o 
   3  -7   3      102.47      106.31      6.86 o 
   4  -7   3       48.96       61.02      4.40 o 
   5  -7   3      257.04      280.17     14.56 o 
  -9  -6   3       43.25       47.89      4.35 o 
  -8  -6   3       71.92       71.28      4.68 o 
  -7  -6   3      467.14      453.61     11.29 o 
  -6  -6   3      411.00      406.84     11.95 o 
  -5  -6   3      578.65      573.48     17.53 o 
  -4  -6   3      856.48      820.01     16.60 o 
  -3  -6   3       49.63       55.16      4.38 o 
  -2  -6   3      880.57      844.09     18.59 o 
  -1  -6   3     2113.92     2089.91     43.78 o 
   0  -6   3      170.66      184.94      5.54 o 
   1  -6   3      217.97      214.81      6.23 o 
   2  -6   3      929.10      901.48     20.72 o 
   3  -6   3      447.60      421.86     11.77 o 
   4  -6   3      344.64      326.07     10.41 o 
   5  -6   3       96.43       98.43      5.22 o 
   6  -6   3        3.16        8.99      3.22 o 
  -9  -5   3       16.64       18.77      3.25 o 
  -8  -5   3       76.86       81.89      4.89 o 
  -7  -5   3        1.70       -0.19      1.97 o 
  -6  -5   3        0.01        0.90      1.63 o 
  -5  -5   3       84.49       92.24      6.35 o 
  -4  -5   3        0.70        2.12      1.40 o 
  -3  -5   3       69.35       63.80      1.94 o 
  -2  -5   3       61.67       58.41      1.95 o 
  -1  -5   3      398.64      391.62      9.77 o 
   0  -5   3     1119.99     1103.86     25.21 o 
   1  -5   3       34.68       33.60      3.14 o 
   2  -5   3      704.60      705.78     16.31 o 
   3  -5   3     1282.17     1323.89     42.79 o 
   4  -5   3       58.01       56.91      3.19 o 
   5  -5   3      130.86      129.95      6.02 o 
   6  -5   3       74.02       75.74     12.62 o 
   7  -5   3       44.10       41.92      5.70 o 
  -9  -4   3      114.20      115.65      8.04 o 
  -8  -4   3        8.78       10.59      2.30 o 
  -7  -4   3      192.30      200.72      7.90 o 
  -6  -4   3      255.37      226.79      6.30 o 
  -5  -4   3      527.87      520.18     11.91 o 
  -4  -4   3     1550.12     1422.31     29.50 o 
  -3  -4   3      263.49      254.91      6.10 o 
  -2  -4   3      351.76      317.05      7.96 o 
  -1  -4   3     1521.68     1395.81     33.27 o 
   0  -4   3      313.14      302.73      9.87 o 
   1  -4   3      195.65      194.01      4.67 o 
   2  -4   3      630.17      612.11     13.98 o 
   3  -4   3        9.95       16.33      3.19 o 
   4  -4   3       76.39       77.61      4.06 o 
   5  -4   3      813.54      761.69     19.43 o 
   6  -4   3        2.42        0.94      2.49 o 
   7  -4   3        9.92       13.47      3.08 o 
  -9  -3   3        3.64        4.37      3.10 o 
  -8  -3   3      153.56      162.74      7.57 o 
  -7  -3   3      112.89      112.17      7.02 o 
  -6  -3   3       13.23       24.20      3.50 o 
  -5  -3   3       18.13       20.62      1.65 o 
  -4  -3   3        0.93        0.71      1.15 o 
  -3  -3   3      719.62      695.10     17.19 o 
  -2  -3   3       26.24       28.43      1.76 o 
  -1  -3   3      172.92      165.35      4.68 o 
   0  -3   3     2738.07     2665.16     74.70 o 
   1  -3   3      690.52      734.92     14.74 o 
   2  -3   3     1592.36     1615.78     31.44 o 
   3  -3   3     1656.52     1694.53     36.73 o 
   4  -3   3      228.28      253.88     10.15 o 
   5  -3   3     1231.33     1225.40     38.80 o 
   6  -3   3      564.74      542.86     14.42 o 
   7  -3   3       18.05       20.94      2.97 o 
   8  -3   3       20.73       19.49      3.27 o 
  -9  -2   3       93.56       97.38      5.86 o 
  -8  -2   3      102.30      105.36      8.04 o 
  -7  -2   3      378.19      373.79      9.47 o 
  -6  -2   3      168.33      155.97      4.53 o 
  -5  -2   3       56.98       60.17      2.54 o 
  -4  -2   3     1593.04     1527.68     31.45 o 
  -3  -2   3     1004.11      961.42     19.95 o 
  -2  -2   3       87.91       85.50      4.32 o 
  -1  -2   3     1322.45     1325.91     42.31 o 
   0  -2   3     2885.03     2939.05     77.77 o 
   1  -2   3      309.15      321.23      7.01 o 
   2  -2   3      628.64      580.41     11.01 o 
   3  -2   3       73.87       75.46      2.23 o 
   4  -2   3       29.39       31.41      1.84 o 
   5  -2   3      442.65      441.74     15.61 o 
   6  -2   3       24.62       25.25      2.46 o 
   7  -2   3       54.84       42.18      4.09 o 
   8  -2   3        9.79        6.93      2.82 o 
  -9  -1   3        0.02        2.69      3.97 o 
  -8  -1   3        0.37       -0.22      2.14 o 
  -7  -1   3        1.14        1.76      2.72 o 
  -6  -1   3       19.86       21.48      2.01 o 
  -5  -1   3        8.00        5.42      1.36 o 
  -4  -1   3       24.03       16.68      1.69 o 
  -3  -1   3     3191.03     3119.92     62.63 o 
  -2  -1   3      163.61      158.73      5.63 o 
  -1  -1   3       22.02       27.31      2.59 o 
   0  -1   3     4632.33     5416.71    141.85 o 
   1  -1   3     2843.84     3209.69     72.68 o 
   2  -1   3     1475.13     1515.33     35.74 o 
   3  -1   3     1544.95     1493.84     35.40 o 
   4  -1   3      970.17      976.41     16.00 o 
   5  -1   3      840.48      826.81     18.15 o 
   6  -1   3      713.02      717.93     16.17 o 
   7  -1   3      345.49      323.74      9.11 o 
   8  -1   3      121.84      119.74      4.91 o 
   9  -1   3       78.44       82.97      4.45 o 
  -9   0   3       77.93       71.15      7.53 o 
  -8   0   3       75.34       77.62      4.79 o 
  -7   0   3      196.33      209.13      7.35 o 
  -6   0   3      339.34      359.95      7.46 o 
  -5   0   3      351.38      337.46      8.31 o 
  -4   0   3     1403.93     1362.61     28.15 o 
  -3   0   3     1378.66     1290.67     26.46 o 
  -2   0   3      827.71      810.24     26.56 o 
  -1   0   3     1612.58     1615.87     64.04 o 
   0   0   3     4915.80     5236.29    178.70 o 
   1   0   3       52.33       48.83      1.64 o 
   2   0   3     1452.10     1496.36     38.96 o 
   3   0   3      762.26      736.08     15.76 o 
   4   0   3       55.10       64.47      3.29 o 
   5   0   3      122.36      118.37      3.13 o 
   6   0   3       26.65       30.09      2.16 o 
   7   0   3        0.01       -1.72      1.72 o 
   8   0   3       83.35       80.25      3.90 o 
   9   0   3        9.36       10.32      2.69 o 
  -9   1   3        0.81        6.10      4.38 o 
  -8   1   3       26.56       26.96      6.38 o 
  -7   1   3        1.45        3.17      2.11 o 
  -6   1   3        1.48        1.65      1.21 o 
  -5   1   3      200.55      197.28      4.40 o 
  -4   1   3       39.82       39.36      2.25 o 
  -3   1   3     1804.25     1800.47     36.39 o 
  -2   1   3      742.76      718.21     21.43 o 
  -1   1   3      477.66      506.87     11.46 o 
   0   1   3      243.30      268.21     10.79 o 
   1   1   3     2066.34     2215.26     47.48 o 
   2   1   3     1016.99     1068.96     28.45 o 
   3   1   3     3365.64     3477.16     74.91 o 
   4   1   3     1326.21     1310.38     23.06 o 
   5   1   3       63.70       63.74      2.11 o 
   6   1   3     1559.26     1627.78     30.59 o 
   7   1   3      684.68      658.78     15.10 o 
   8   1   3       47.80       51.73      5.44 o 
   9   1   3      125.47      132.47      9.32 o 
  -8   2   3       30.42       36.86      4.74 o 
  -7   2   3      121.55      128.42     11.95 o 
  -6   2   3      538.15      538.78     14.17 o 
  -5   2   3      193.42      187.93      4.67 o 
  -4   2   3      114.17      107.64      2.63 o 
  -3   2   3     1606.48     1604.77     30.27 o 
  -2   2   3      777.05      800.41     15.20 o 
  -1   2   3      173.18      174.49      5.23 o 
   0   2   3     5620.13     6004.28    217.00 o 
   1   2   3       18.40       23.64      1.38 o 
   2   2   3      366.28      428.73     10.81 o 
   3   2   3        3.58        1.96      0.66 o 
   4   2   3      318.51      357.93      6.82 o 
   5   2   3       33.76       34.62      2.18 o 
   6   2   3        2.62        2.43      1.22 o 
   7   2   3      215.22      215.08      6.65 o 
   8   2   3       33.99       38.13      3.81 o 
   9   2   3       25.19       24.82      2.85 o 
  -8   3   3       86.54       77.36      5.25 o 
  -7   3   3       48.75       57.15      5.14 o 
  -6   3   3      127.75      120.38      4.97 o 
  -5   3   3      328.51      326.30      7.97 o 
  -4   3   3       54.28       49.33      2.11 o 
  -3   3   3     1102.42     1037.85     18.61 o 
  -2   3   3     3393.07     3619.86     83.91 o 
  -1   3   3     2643.64     2754.44     55.11 o 
   0   3   3      506.96      492.96     12.65 o 
   1   3   3     5614.49     5565.58    103.65 o 
   2   3   3      202.97      196.12      4.68 o 
   3   3   3     3801.30     3860.83     81.71 o 
   4   3   3     2102.33     1979.86     31.65 o 
   5   3   3      307.39      311.40      5.55 o 
   6   3   3     1528.33     1546.00     25.14 o 
   7   3   3      593.55      599.84     13.79 o 
   8   3   3      403.69      396.56     10.84 o 
   9   3   3      284.48      296.19      8.77 o 
  10   3   3       77.14       84.78      6.11 o 
  -8   4   3        5.03       -0.15      4.73 o 
  -7   4   3       42.28       34.31      5.11 o 
  -6   4   3      354.43      370.57     13.85 o 
  -5   4   3      485.19      495.20     11.63 o 
  -4   4   3      555.25      555.96     12.61 o 
  -3   4   3     1732.75     1684.59     35.27 o 
  -2   4   3       74.82       73.94      2.07 o 
  -1   4   3      115.61      111.89      2.30 o 
   0   4   3     4294.24     4547.60     79.42 o 
   1   4   3     1253.58     1333.60     25.72 o 
   2   4   3     1280.61     1329.65     28.68 o 
   3   4   3      293.63      283.17      6.77 o 
   4   4   3      108.15      118.88      2.81 o 
   5   4   3       42.82       36.45      1.61 o 
   6   4   3       49.80       46.91      2.18 o 
   7   4   3       94.59       99.12      4.24 o 
   8   4   3      108.76      109.44      4.59 o 
   9   4   3        6.02        5.53      3.44 o 
  10   4   3       16.96       13.57      5.39 o 
  -7   5   3       37.25       35.33      6.31 o 
  -6   5   3      176.97      171.16      6.98 o 
  -5   5   3      511.04      517.56     19.06 o 
  -4   5   3       87.72       91.83      3.43 o 
  -3   5   3      179.88      179.39      5.02 o 
  -2   5   3      240.44      232.73      5.82 o 
  -1   5   3     1051.24     1023.61     17.63 o 
   0   5   3      564.73      562.06     11.96 o 
   1   5   3     3978.94     3821.96     72.92 o 
   2   5   3      129.94      104.33      2.92 o 
   3   5   3     1545.88     1474.02     25.39 o 
   4   5   3      732.44      642.00     10.97 o 
   5   5   3      452.07      443.41      8.61 o 
   6   5   3      478.62      476.83      9.36 o 
   7   5   3      540.91      552.74     12.09 o 
   8   5   3      271.60      268.15      8.05 o 
   9   5   3       82.88       76.75      4.10 o 
  10   5   3      237.58      255.33     10.54 o 
  -6   6   3       45.63       41.09      5.65 o 
  -5   6   3      199.57      208.03      9.66 o 
  -4   6   3      217.58      214.47      6.31 o 
  -3   6   3     1532.79     1487.51     31.84 o 
  -2   6   3     1045.78     1059.98     22.81 o 
  -1   6   3      112.22      103.04      3.85 o 
   0   6   3       54.92       60.09      3.56 o 
   1   6   3      473.75      446.10     15.32 o 
   2   6   3      177.17      199.15      5.27 o 
   3   6   3      669.78      652.45     11.25 o 
   4   6   3       21.69       27.75      1.49 o 
   5   6   3      248.41      235.08      4.75 o 
   6   6   3        0.41        1.08      1.52 o 
   7   6   3       16.88       16.70      2.05 o 
   8   6   3      111.18      110.61      4.45 o 
   9   6   3       28.30       33.51      3.20 o 
  -6   7   3        1.82       -4.89      6.52 o 
  -5   7   3       59.92       56.45      3.83 o 
  -4   7   3      210.44      210.71      9.04 o 
  -3   7   3      113.60       99.50      3.92 o 
  -2   7   3      350.03      331.19      9.38 o 
  -1   7   3      342.61      372.67     13.23 o 
   0   7   3      145.74      159.15      6.55 o 
   1   7   3     1383.52     1349.08     31.98 o 
   2   7   3      531.96      525.22     10.56 o 
   3   7   3      635.15      612.21     11.03 o 
   4   7   3      805.89      736.61     14.78 o 
   5   7   3      447.08      434.40      8.76 o 
   6   7   3        7.36        7.62      1.60 o 
   7   7   3      545.21      550.32     14.41 o 
   8   7   3      182.74      194.02      6.85 o 
   9   7   3       21.09       21.88      3.12 o 
  -5   8   3       93.34      125.23     11.40 o 
  -4   8   3        5.86        7.72      2.66 o 
  -3   8   3       91.41       90.72      5.26 o 
  -2   8   3      337.80      336.20      9.69 o 
  -1   8   3      140.47      135.13      4.97 o 
   0   8   3       82.80       86.73      6.70 o 
   1   8   3      198.61      205.24      6.59 o 
   2   8   3      503.48      494.97     13.05 o 
   3   8   3      190.07      188.97      5.46 o 
   4   8   3       12.64       12.78      1.56 o 
   5   8   3      290.17      286.18      6.31 o 
   6   8   3        2.58        4.26      1.63 o 
   7   8   3        0.92        1.70      2.07 o 
   8   8   3      236.57      227.10     12.00 o 
   9   8   3       22.69       22.13      4.53 o 
  -4   9   3       53.15       61.15      4.66 o 
  -3   9   3        1.65        3.86      2.72 o 
  -2   9   3      291.03      300.09     12.68 o 
  -1   9   3      616.68      605.40     15.91 o 
   0   9   3       60.92       63.88      4.06 o 
   1   9   3      504.03      505.02     13.33 o 
   2   9   3       93.21       93.18      4.59 o 
   3   9   3      290.03      282.15      7.56 o 
   4   9   3     1034.35     1019.75     22.99 o 
   5   9   3      395.97      387.07     11.76 o 
   6   9   3        4.78        7.14      2.23 o 
   7   9   3      427.27      414.51     12.43 o 
   8   9   3       47.56       55.07      3.49 o 
   9   9   3       16.20       23.71      4.02 o 
  -3  10   3       15.43        8.84      3.19 o 
  -2  10   3       81.24       87.39      6.34 o 
  -1  10   3        6.69        6.85      3.10 o 
   0  10   3        3.01        1.16      2.62 o 
   1  10   3      215.42      213.55      7.74 o 
   2  10   3       32.65       31.30      2.81 o 
   3  10   3       30.93       31.28      2.78 o 
   4  10   3       36.63       35.98      3.88 o 
   5  10   3       20.48       17.91      2.45 o 
   6  10   3       13.81       13.21      2.53 o 
   7  10   3        1.45       -0.16      2.36 o 
   8  10   3       98.21      103.60      7.77 o 
  -2  11   3       39.78       34.16      3.82 o 
  -1  11   3      175.08      200.41      7.97 o 
   0  11   3       40.00       51.09     10.03 o 
   1  11   3      115.55      118.35      5.68 o 
   2  11   3      333.30      332.29     10.96 o 
   3  11   3       73.28       71.92      4.29 o 
   4  11   3      103.86      117.53      6.35 o 
   5  11   3      384.00      392.94     10.37 o 
   6  11   3       75.46       79.15      4.11 o 
   7  11   3       27.65       28.35      3.23 o 
   0  12   3       14.08       19.63      4.89 o 
   1  12   3       61.17       58.77      6.41 o 
   2  12   3       50.57       45.87      6.31 o 
   3  12   3       36.98       43.97      5.29 o 
   4  12   3        6.35        7.66      3.22 o 
   5  12   3        1.11        3.81      2.90 o 
   6  12   3      225.63      228.80      9.58 o 
  -6 -10   4       89.36       95.76     11.71 o 
  -5 -10   4       41.49       39.07      7.72 o 
  -4 -10   4      127.03      128.87      6.27 o 
  -3 -10   4      627.46      631.41     30.77 o 
  -2 -10   4       86.03       90.22      4.94 o 
  -1 -10   4       51.84       43.96      5.70 o 
   0 -10   4      325.78      365.08     14.86 o 
   1 -10   4       13.58       10.78      3.88 o 
  -7  -9   4        2.03       -0.71      3.44 o 
  -6  -9   4        1.15       -1.29      3.32 o 
  -5  -9   4       49.38       59.17      4.16 o 
  -4  -9   4       16.27       16.90      2.99 o 
  -3  -9   4      228.79      246.85      8.75 o 
  -2  -9   4      192.70      197.61      7.44 o 
  -1  -9   4       26.16       38.75      3.37 o 
   0  -9   4       28.73       36.70      4.91 o 
   1  -9   4      415.93      463.08     16.06 o 
   2  -9   4       23.55       35.23      4.25 o 
  -8  -8   4       53.07       64.77     10.89 o 
  -7  -8   4       19.00       23.40      3.52 o 
  -6  -8   4      183.08      191.77      7.08 o 
  -5  -8   4      366.34      370.51     13.52 o 
  -4  -8   4       43.57       43.78      5.20 o 
  -3  -8   4      497.94      486.66     27.95 o 
  -2  -8   4      541.94      509.11     20.38 o 
  -1  -8   4      601.45      582.00     15.77 o 
   0  -8   4      412.33      427.33     13.37 o 
   1  -8   4      204.11      219.62     11.06 o 
   2  -8   4       57.54       56.42      3.96 o 
   3  -8   4      176.49      189.75      8.29 o 
   4  -8   4       42.27       49.55      4.58 o 
  -8  -7   4        4.35        1.06      3.16 o 
  -7  -7   4       12.81       13.92      3.13 o 
  -6  -7   4        6.79        9.30      2.56 o 
  -5  -7   4      147.55      145.71      5.53 o 
  -4  -7   4       49.87       52.15      3.33 o 
  -3  -7   4        4.51        1.84      1.83 o 
  -2  -7   4      580.14      583.08     15.47 o 
  -1  -7   4     1087.44     1130.88     28.05 o 
   0  -7   4        4.56        6.33      2.15 o 
   1  -7   4      219.06      239.48      8.79 o 
   2  -7   4       47.92       60.32      3.66 o 
   3  -7   4      221.58      237.36     15.58 o 
   4  -7   4      148.42      165.71      8.14 o 
   5  -7   4      133.46      150.74      7.31 o 
  -9  -6   4       28.92       34.18      4.89 o 
  -8  -6   4      125.28      127.68      9.40 o 
  -7  -6   4       64.31       63.66      4.16 o 
  -6  -6   4      189.90      197.32      7.06 o 
  -5  -6   4      291.18      284.80     13.38 o 
  -4  -6   4        9.78        8.11      1.56 o 
  -3  -6   4      803.89      795.81     20.33 o 
  -2  -6   4      672.76      679.13     18.23 o 
  -1  -6   4       25.85       33.22      2.74 o 
   0  -6   4      172.75      162.12      7.01 o 
   1  -6   4     2068.94     2029.57     60.86 o 
   2  -6   4        5.61        9.51      2.19 o 
   3  -6   4       97.41       92.32      6.03 o 
   4  -6   4       18.77       20.96      2.86 o 
   5  -6   4        7.00        4.80      2.93 o 
   6  -6   4        2.35        4.74      3.22 o 
  -9  -5   4        0.26       -3.66      5.23 o 
  -8  -5   4        3.78        2.63      2.69 o 
  -7  -5   4       13.77        9.97      2.97 o 
  -6  -5   4        0.48        0.40      1.97 o 
  -5  -5   4      102.14      112.57      6.35 o 
  -4  -5   4      233.34      219.40      5.75 o 
  -3  -5   4        6.96       11.48      1.64 o 
  -2  -5   4     1333.15     1317.18     31.88 o 
  -1  -5   4     1258.46     1304.82     31.61 o 
   0  -5   4      208.51      213.73      6.98 o 
   1  -5   4     2573.69     2565.06     61.49 o 
   2  -5   4      636.05      660.09     17.18 o 
   3  -5   4       22.75       27.11      2.41 o 
   4  -5   4      482.77      483.68     13.21 o 
   5  -5   4      544.35      552.22     14.92 o 
   6  -5   4       10.77       15.29      3.18 o 
  -9  -4   4        1.40        1.91      3.94 o 
  -8  -4   4      216.08      224.67      9.46 o 
  -7  -4   4       78.67       81.05      6.47 o 
  -6  -4   4      165.44      160.51     10.40 o 
  -5  -4   4      469.18      452.57     12.58 o 
  -4  -4   4      203.08      187.64      4.99 o 
  -3  -4   4      581.09      558.73     14.26 o 
  -2  -4   4      859.63      787.13     18.01 o 
  -1  -4   4      390.85      386.10      9.52 o 
   0  -4   4      141.09      126.36      5.59 o 
   1  -4   4     1122.98     1140.41     25.39 o 
   2  -4   4       88.60       84.10      2.64 o 
   3  -4   4     1427.15     1357.54     32.86 o 
   4  -4   4       32.61       30.25      3.09 o 
   5  -4   4       61.07       61.78      3.48 o 
   6  -4   4       13.37       13.03      2.71 o 
   7  -4   4       30.95       28.00      3.52 o 
  -9  -3   4        4.74        5.95      3.05 o 
  -8  -3   4        2.72       -0.43      2.54 o 
  -7  -3   4      169.98      173.95      9.43 o 
  -6  -3   4       10.38       10.39      3.64 o 
  -5  -3   4      168.05      161.32      6.62 o 
  -4  -3   4      998.31      919.85     19.49 o 
  -3  -3   4      148.39      145.46      3.79 o 
  -2  -3   4      741.86      698.94     17.05 o 
  -1  -3   4     1276.14     1254.00     26.51 o 
   0  -3   4     1853.86     2061.21     44.61 o 
   1  -3   4     1439.54     1488.10     32.46 o 
   2  -3   4     1314.37     1347.58     29.47 o 
   3  -3   4      762.91      761.35     18.95 o 
   4  -3   4     1343.81     1303.24     31.53 o 
   5  -3   4      376.76      361.75     12.55 o 
   6  -3   4      111.42      110.13      4.71 o 
   7  -3   4      335.64      346.18     15.82 o 
   8  -3   4       79.15       70.68      6.21 o 
  -9  -2   4       49.58       49.78      4.43 o 
  -8  -2   4      125.06      121.75      5.11 o 
  -7  -2   4       69.45       70.38      7.67 o 
  -6  -2   4      449.74      448.65     12.31 o 
  -5  -2   4      764.81      712.76     28.74 o 
  -4  -2   4      326.90      302.47      7.15 o 
  -3  -2   4       31.72       31.65      1.25 o 
  -2  -2   4     2485.54     2555.89     78.86 o 
  -1  -2   4     1991.56     2225.74     61.30 o 
   0  -2   4       77.45      103.32      4.36 o 
   1  -2   4      644.09      646.92     14.52 o 
   2  -2   4        7.82       17.59      1.64 o 
   3  -2   4      302.82      306.81      8.42 o 
   4  -2   4        5.75        6.80      1.62 o 
   5  -2   4       79.82       77.69      5.97 o 
   6  -2   4      211.33      212.98      7.81 o 
   7  -2   4        3.77        1.80      2.38 o 
   8  -2   4       37.83       35.18      4.60 o 
  -9  -1   4       33.97       27.46      5.26 o 
  -8  -1   4        0.20        0.22      2.95 o 
  -7  -1   4       98.16       99.89     10.09 o 
  -6  -1   4       13.07        6.35      1.92 o 
  -5  -1   4      251.23      260.60      6.86 o 
  -4  -1   4      191.42      180.59      7.21 o 
  -3  -1   4      261.04      244.35      6.81 o 
  -2  -1   4      339.81      366.49     12.78 o 
  -1  -1   4     3176.01     3323.56     95.39 o 
   0  -1   4     2721.19     3209.44     84.85 o 
   1  -1   4       54.41       47.87      3.34 o 
   2  -1   4     5689.00     5968.43    138.46 o 
   3  -1   4      732.54      725.93     17.78 o 
   4  -1   4      849.66      845.77     20.83 o 
   5  -1   4     1310.05     1275.64     30.94 o 
   6  -1   4      619.78      591.89     15.48 o 
   7  -1   4      102.39      100.20      4.47 o 
   8  -1   4      480.29      435.22     18.32 o 
  -9   0   4       10.72        6.82      6.11 o 
  -8   0   4       16.43       14.69      7.01 o 
  -7   0   4      248.37      239.60      9.29 o 
  -6   0   4      174.23      180.67      9.82 o 
  -5   0   4      596.29      588.99     12.32 o 
  -4   0   4     1267.18     1268.75     26.41 o 
  -3   0   4        5.66        6.01      1.47 o 
  -2   0   4      616.21      690.41     23.73 o 
  -1   0   4      316.60      280.31     12.22 o 
   0   0   4       63.19       75.77      4.18 o 
   1   0   4      503.23      528.10     23.10 o 
   2   0   4      240.33      299.16      9.58 o 
   3   0   4      398.39      412.10     11.52 o 
   4   0   4      174.25      195.49      5.82 o 
   5   0   4       45.27       45.90      2.88 o 
   6   0   4      919.17      886.09     19.60 o 
   7   0   4        7.82        7.17      2.01 o 
   8   0   4      127.24      120.90      5.00 o 
   9   0   4       33.69       38.78      4.24 o 
  -9   1   4       16.98       17.72      6.92 o 
  -8   1   4       35.07       37.04      5.30 o 
  -7   1   4      243.65      240.96     24.64 o 
  -6   1   4      170.09      155.98      9.90 o 
  -5   1   4      275.17      269.48      6.32 o 
  -4   1   4      635.60      600.32     11.95 o 
  -3   1   4     1323.94     1272.95     25.86 o 
  -2   1   4      116.05      147.25      4.82 o 
  -1   1   4     4192.76     4256.02    158.16 o 
   0   1   4     4555.54     4891.97    181.13 o 
   1   1   4     1738.93     1836.16     68.67 o 
   2   1   4     8037.04     8507.78    222.38 o 
   3   1   4      487.74      457.62      9.56 o 
   4   1   4     3140.01     3380.32     72.28 o 
   5   1   4     2776.56     2776.51     53.63 o 
   6   1   4      789.85      802.77     17.79 o 
   7   1   4       85.09       77.22      5.27 o 
   8   1   4      787.77      795.98     19.73 o 
   9   1   4       72.24       68.33      4.05 o 
  -8   2   4      142.77      138.12      8.57 o 
  -7   2   4      215.65      225.49     25.41 o 
  -6   2   4        2.49        1.40      2.30 o 
  -5   2   4      602.94      583.39     13.03 o 
  -4   2   4     1219.14     1221.17     23.50 o 
  -3   2   4      318.48      319.40      6.54 o 
  -2   2   4     1402.54     1476.53     34.36 o 
  -1   2   4     1320.85     1412.63     31.24 o 
   0   2   4        6.67        6.03      0.53 o 
   1   2   4      274.84      291.90      8.33 o 
   2   2   4       61.98       49.09      2.50 o 
   3   2   4      475.47      518.81     13.21 o 
   4   2   4        0.69        2.40      0.96 o 
   5   2   4        1.26        0.37      1.09 o 
   6   2   4      100.25       87.53      3.36 o 
   7   2   4       15.13       15.87      2.42 o 
   8   2   4       93.57       94.94      4.34 o 
   9   2   4       43.36       48.47      3.70 o 
  -8   3   4        7.15        5.09      6.52 o 
  -7   3   4       34.39       41.14      5.35 o 
  -6   3   4        6.20        5.01      2.41 o 
  -5   3   4      166.48      164.21      6.35 o 
  -4   3   4      625.58      614.22     15.42 o 
  -3   3   4     1619.36     1670.61     31.58 o 
  -2   3   4       27.61       22.94      1.10 o 
  -1   3   4     1012.41      964.75     22.62 o 
   0   3   4      425.26      370.06     10.30 o 
   1   3   4     1816.47     1878.69     49.91 o 
   2   3   4     4024.66     4144.72    125.32 o 
   3   3   4     1182.96     1113.04     27.55 o 
   4   3   4      962.25      970.33     19.11 o 
   5   3   4     1492.34     1520.13     29.88 o 
   6   3   4     2552.03     2559.00     49.54 o 
   7   3   4      217.47      221.67      6.32 o 
   8   3   4      284.04      268.73      7.52 o 
   9   3   4       23.08       21.99      3.03 o 
  -7   4   4      374.73      377.21     17.95 o 
  -6   4   4      205.50      218.42     10.19 o 
  -5   4   4      219.46      223.72      7.26 o 
  -4   4   4       94.32       86.05      3.72 o 
  -3   4   4      403.84      401.64     10.49 o 
  -2   4   4      161.35      173.53      4.98 o 
  -1   4   4     1522.83     1574.55     36.86 o 
   0   4   4      297.14      306.81      6.97 o 
   1   4   4       13.67       12.30      0.61 o 
   2   4   4       53.57       75.79      2.83 o 
   3   4   4      150.41      158.22      4.88 o 
   4   4   4       17.67       18.37      1.28 o 
   5   4   4        2.24        0.71      1.19 o 
   6   4   4      385.49      381.73      8.97 o 
   7   4   4      182.99      177.50      5.43 o 
   8   4   4       30.75       29.87      3.24 o 
   9   4   4       21.40       25.55      3.11 o 
  10   4   4       44.60       45.34      6.21 o 
  -7   5   4       33.93       25.17      5.18 o 
  -6   5   4       47.15       47.77      3.72 o 
  -5   5   4        1.80       -1.52      2.14 o 
  -4   5   4       41.51       44.13      2.94 o 
  -3   5   4     1019.68     1004.17     24.69 o 
  -2   5   4      329.83      351.87      9.40 o 
  -1   5   4      263.89      243.65      5.79 o 
   0   5   4     1226.31     1180.52     25.58 o 
   1   5   4      469.37      428.17     11.22 o 
   2   5   4      433.24      369.52      8.27 o 
   3   5   4     2210.57     2111.32     43.80 o 
   4   5   4      413.88      428.49     10.01 o 
   5   5   4      439.56      440.19      9.56 o 
   6   5   4     1170.49     1164.06     23.42 o 
   7   5   4      106.98      108.11      3.87 o 
   8   5   4      521.03      507.15     13.41 o 
   9   5   4      129.29      134.93      5.52 o 
  -6   6   4       43.12       43.81      4.37 o 
  -5   6   4      134.84      135.27      6.11 o 
  -4   6   4      261.30      254.78     12.49 o 
  -3   6   4       90.77      101.82      5.73 o 
  -2   6   4      515.85      506.67     13.38 o 
  -1   6   4      597.28      558.45     14.34 o 
   0   6   4       11.24       13.59      1.62 o 
   1   6   4       49.94       46.86      4.27 o 
   2   6   4       38.10       40.00      2.12 o 
   3   6   4      159.17      144.68      3.68 o 
   4   6   4     1202.19     1201.22     26.35 o 
   5   6   4       43.35       40.51      2.15 o 
   6   6   4      131.98      125.60      4.04 o 
   7   6   4      380.41      370.75      8.77 o 
   8   6   4       55.36       68.11      3.79 o 
   9   6   4      151.46      155.51     12.61 o 
  -6   7   4       72.55       61.97     10.08 o 
  -5   7   4       65.39       66.46      5.25 o 
  -4   7   4       41.61       35.73      3.77 o 
  -3   7   4      320.03      307.64      9.70 o 
  -2   7   4       43.16       47.92      2.74 o 
  -1   7   4      376.29      337.57      9.12 o 
   0   7   4     2046.40     1982.64     46.38 o 
   1   7   4      193.40      188.94      5.66 o 
   2   7   4      752.57      713.65     15.99 o 
   3   7   4     2068.19     1936.67     41.60 o 
   4   7   4      131.52      125.54      5.16 o 
   5   7   4      200.09      196.87      5.29 o 
   6   7   4     1212.02     1196.83     24.27 o 
   7   7   4      106.53      106.48      3.91 o 
   8   7   4       71.58       69.73      3.62 o 
   9   7   4       62.12       63.55      4.03 o 
  -5   8   4        4.06       -1.73      4.61 o 
  -4   8   4       26.02       21.35      3.80 o 
  -3   8   4      172.49      171.57      8.10 o 
  -2   8   4        3.57        2.72      1.68 o 
  -1   8   4       62.26       54.95      2.84 o 
   0   8   4       72.48       70.72      3.30 o 
   1   8   4       32.16       31.03      2.62 o 
   2   8   4       83.68       76.63      3.33 o 
   3   8   4       83.84       83.68      3.17 o 
   4   8   4      545.78      506.19     13.70 o 
   5   8   4       42.80       45.27      2.75 o 
   6   8   4      165.21      164.40      6.01 o 
   7   8   4      229.33      233.57      6.95 o 
   8   8   4       21.39       22.69      2.82 o 
   9   8   4       55.62       56.18      4.50 o 
  -4   9   4        5.85        3.95      4.99 o 
  -3   9   4      126.09      114.81      8.73 o 
  -2   9   4      315.80      315.31      9.36 o 
  -1   9   4       53.17       55.23      3.19 o 
   0   9   4      288.92      287.95      8.45 o 
   1   9   4      382.72      358.05      9.96 o 
   2   9   4      603.40      566.74     16.80 o 
   3   9   4      272.81      269.75      7.25 o 
   4   9   4      218.01      225.29      9.70 o 
   5   9   4       60.94       63.67      4.42 o 
   6   9   4      353.06      347.16      8.54 o 
   7   9   4       38.66       46.44      5.15 o 
   8   9   4       47.43       49.00      3.46 o 
   9   9   4       51.88       57.34      3.97 o 
  -3  10   4       75.28       72.26      6.96 o 
  -2  10   4       35.01       36.62      5.47 o 
  -1  10   4       10.53       11.93      2.36 o 
   0  10   4       35.89       44.76      5.29 o 
   1  10   4       26.09       30.60      3.70 o 
   2  10   4       75.04       69.88      4.20 o 
   3  10   4       80.44       75.32      3.73 o 
   4  10   4      132.42      129.63      4.66 o 
   5  10   4      126.72      126.72      4.77 o 
   6  10   4       43.65       44.23      5.85 o 
   7  10   4       83.63       87.86      4.21 o 
   8  10   4      105.07      110.31      4.80 o 
  -1  11   4        2.08        5.59      5.29 o 
   0  11   4      232.61      230.28      8.38 o 
   1  11   4      356.38      369.27     14.08 o 
   2  11   4       37.33       38.34      4.96 o 
   3  11   4      224.01      229.75     11.74 o 
   4  11   4      658.06      626.13     24.76 o 
   5  11   4       61.08       60.00      6.08 o 
   6  11   4       51.70       54.57      3.57 o 
   7  11   4       91.64       96.79      5.53 o 
   0  12   4        0.95       -3.05      5.50 o 
   1  12   4      162.52      171.94      9.57 o 
   2  12   4       19.81       21.98      3.39 o 
   3  12   4       39.13       41.46      8.96 o 
   4  12   4      174.25      177.13     11.61 o 
   5  12   4       47.88       49.55      3.97 o 
   6  12   4       21.92       24.56      3.27 o 
  -5 -10   5      379.89      357.86     12.28 o 
  -4 -10   5      118.70      129.27      9.32 o 
  -3 -10   5       90.49       91.87     10.93 o 
  -2 -10   5       61.48       70.29      5.95 o 
  -1 -10   5      235.75      233.36     19.75 o 
   0 -10   5       31.78       35.02      6.31 o 
  -6  -9   5       88.39       94.02     12.66 o 
  -5  -9   5       94.95      103.51      5.27 o 
  -4  -9   5        3.78        7.28      2.92 o 
  -3  -9   5       55.17       67.31      7.42 o 
  -2  -9   5       20.19       18.05      4.00 o 
  -1  -9   5       76.40       96.12      7.92 o 
   0  -9   5      174.02      189.04     10.21 o 
   1  -9   5      111.53      120.71      7.65 o 
   2  -9   5       91.96       94.09      5.94 o 
  -7  -8   5      180.76      168.66      7.54 o 
  -6  -8   5       49.32       43.61      4.91 o 
  -5  -8   5       25.59       19.32      3.13 o 
  -4  -8   5      323.68      323.02     13.99 o 
  -3  -8   5      945.96      923.84     32.06 o 
  -2  -8   5       17.37       22.15      3.55 o 
  -1  -8   5      294.80      303.46     12.01 o 
   0  -8   5       34.87       38.59      8.86 o 
   1  -8   5       10.34        5.73      4.68 o 
   2  -8   5       49.12       53.39      6.42 o 
   3  -8   5       24.69       30.39      4.09 o 
  -8  -7   5        1.99        9.50      6.82 o 
  -7  -7   5        6.49        5.39      2.97 o 
  -6  -7   5      261.00      259.09      8.70 o 
  -5  -7   5        5.94        7.50      2.38 o 
  -4  -7   5       94.93       97.77      5.59 o 
  -3  -7   5     1218.89     1179.80     35.36 o 
  -2  -7   5      201.40      209.54     18.67 o 
  -1  -7   5       19.37       16.11      3.01 o 
   0  -7   5      934.10     1017.53     30.54 o 
   1  -7   5      239.53      247.15     11.36 o 
   2  -7   5      198.19      191.22     10.37 o 
   3  -7   5      567.11      571.75     32.68 o 
   4  -7   5       93.09      106.62      5.82 o 
  -8  -6   5       23.44       18.92      4.80 o 
  -7  -6   5      114.95      116.00      5.60 o 
  -6  -6   5       53.83       54.67      3.69 o 
  -5  -6   5       98.16       93.48      4.76 o 
  -4  -6   5      436.39      444.15     13.00 o 
  -3  -6   5      375.01      373.74     12.95 o 
  -2  -6   5        6.77        8.88      2.42 o 
  -1  -6   5     1568.81     1586.58     46.66 o 
   0  -6   5       46.99       53.40      5.79 o 
   1  -6   5        8.12        4.06      3.69 o 
   2  -6   5       97.38       99.53     10.26 o 
   3  -6   5       20.03       25.52      2.81 o 
   4  -6   5      118.90      118.92      5.40 o 
   5  -6   5       30.20       29.61      4.89 o 
  -8  -5   5       19.40       15.25      4.27 o 
  -7  -5   5       11.79        9.80      2.73 o 
  -6  -5   5      138.20      137.26      5.51 o 
  -5  -5   5       88.09       92.25      4.23 o 
  -4  -5   5      359.49      348.68      9.70 o 
  -3  -5   5      632.21      594.40     20.49 o 
  -2  -5   5      904.55      903.92     26.93 o 
  -1  -5   5      472.73      457.61     19.36 o 
   0  -5   5     1648.93     1609.50     69.71 o 
   1  -5   5       83.47       96.40      4.34 o 
   2  -5   5      866.46      876.14     24.78 o 
   3  -5   5      996.34      999.78     25.01 o 
   4  -5   5      342.94      316.72      9.51 o 
   5  -5   5       66.61       67.32      7.64 o 
   6  -5   5      342.94      319.60     11.86 o 
  -9  -4   5       61.44       59.45      5.44 o 
  -8  -4   5       16.22       16.09      3.03 o 
  -7  -4   5      121.52      121.43     11.48 o 
  -6  -4   5      275.31      253.56      8.07 o 
  -5  -4   5      159.25      147.54      5.24 o 
  -4  -4   5      107.65      104.81      5.14 o 
  -3  -4   5      730.83      679.33     20.57 o 
  -2  -4   5      135.17      139.70      5.05 o 
  -1  -4   5      132.89      120.52      7.08 o 
   0  -4   5      100.94      105.97      3.49 o 
   1  -4   5      139.75      146.80      6.86 o 
   2  -4   5        1.84       -0.34      1.49 o 
   3  -4   5        4.42        3.88      2.59 o 
   4  -4   5       77.30       73.80      4.70 o 
   5  -4   5        2.46        2.50      2.52 o 
   6  -4   5        8.60       10.99      3.67 o 
   7  -4   5       66.11       68.26      4.79 o 
  -9  -3   5       13.38        4.71      3.82 o 
  -8  -3   5        0.56       -2.32      2.55 o 
  -7  -3   5       30.51       31.80      3.14 o 
  -6  -3   5      114.78      100.63      4.48 o 
  -5  -3   5      413.57      391.73     10.77 o 
  -4  -3   5       72.76       65.80      3.38 o 
  -3  -3   5      265.49      248.08      8.30 o 
  -2  -3   5     3570.69     3537.43    101.86 o 
  -1  -3   5      415.06      401.54     11.00 o 
   0  -3   5     1461.38     1379.90     30.32 o 
   1  -3   5     1360.53     1375.48     30.30 o 
   2  -3   5     1339.45     1369.28     35.16 o 
   3  -3   5      799.37      779.39     19.57 o 
   4  -3   5     2392.99     2314.33     54.87 o 
   5  -3   5      115.61      112.80      4.70 o 
   6  -3   5      392.84      373.53     10.94 o 
   7  -3   5      122.19      118.42      8.04 o 
  -9  -2   5       86.34       92.86     13.73 o 
  -8  -2   5       86.47       90.18      4.46 o 
  -7  -2   5       82.05       83.16      5.28 o 
  -6  -2   5       90.16       94.56      4.93 o 
  -5  -2   5      118.43      120.43      6.44 o 
  -4  -2   5       13.73       13.45      1.40 o 
  -3  -2   5      997.42      968.13     23.48 o 
  -2  -2   5        5.19        5.34      1.57 o 
  -1  -2   5      199.38      243.34     13.58 o 
   0  -2   5      911.73     1045.94     29.38 o 
   1  -2   5       45.21       36.82      2.26 o 
   2  -2   5       86.58       98.79      3.01 o 
   3  -2   5       52.78       46.56      2.48 o 
   4  -2   5      501.37      478.32     13.55 o 
   5  -2   5      180.02      176.85      8.82 o 
   6  -2   5      139.58      138.33      5.42 o 
   7  -2   5       48.36       45.33      3.48 o 
   8  -2   5       54.24       61.47      4.31 o 
  -9  -1   5        6.64        3.17      4.47 o 
  -8  -1   5       63.77       58.37      5.90 o 
  -7  -1   5       22.34       22.54      3.13 o 
  -6  -1   5        4.92        3.10      3.25 o 
  -5  -1   5      788.07      749.52     24.98 o 
  -4  -1   5      264.38      249.21      9.55 o 
  -3  -1   5      632.48      638.27     18.20 o 
  -2  -1   5     3681.47     3906.60    119.42 o 
  -1  -1   5     1172.58     1228.24     37.71 o 
   0  -1   5     5837.73     6892.39    180.74 o 
   1  -1   5     3918.79     4186.13    130.82 o 
   2  -1   5     1172.68     1247.47     28.94 o 
   3  -1   5     1513.92     1463.76     35.03 o 
   4  -1   5     3734.10     3587.10     83.88 o 
   5  -1   5      272.37      276.12      8.15 o 
   6  -1   5     1694.29     1634.25     39.55 o 
   7  -1   5      448.77      436.78     12.32 o 
   8  -1   5       39.04       35.90      4.09 o 
  -9   0   5      136.70      119.10     17.61 o 
  -8   0   5       44.53       49.34      6.25 o 
  -7   0   5      202.53      205.70     10.32 o 
  -6   0   5      348.65      363.78      9.56 o 
  -5   0   5      214.19      196.08      6.23 o 
  -4   0   5      110.79      109.43      4.53 o 
  -3   0   5     1283.08     1352.48     34.15 o 
  -2   0   5      102.03       89.13      5.03 o 
  -1   0   5       62.12       86.34      9.77 o 
   0   0   5       93.59       84.10      8.76 o 
   1   0   5      202.20      261.38      8.52 o 
   2   0   5      423.77      584.37     16.10 o 
   3   0   5      266.07      275.27      7.40 o 
   4   0   5      133.64      129.22      4.41 o 
   5   0   5      553.48      547.81     14.22 o 
   6   0   5        1.57        1.82      1.98 o 
   7   0   5       90.60       88.84      4.31 o 
   8   0   5       48.03       43.88      3.86 o 
   9   0   5        3.36       -1.30      3.10 o 
  -8   1   5       83.05       82.72     13.69 o 
  -7   1   5       19.74       25.60      3.79 o 
  -6   1   5      102.99       97.10      6.67 o 
  -5   1   5      212.57      210.75      6.43 o 
  -4   1   5       80.40       67.70      3.04 o 
  -3   1   5      471.26      482.15     16.21 o 
  -2   1   5     3000.06     3215.96     77.55 o 
  -1   1   5     1363.48     1305.81     50.29 o 
   0   1   5     1930.27     2303.80     86.16 o 
   1   1   5     4549.58     4794.27    177.81 o 
   2   1   5     4171.33     4874.39    113.95 o 
   3   1   5     1951.00     2062.89     40.86 o 
   4   1   5     2410.79     2373.06     55.73 o 
   5   1   5      344.39      327.51      9.11 o 
   6   1   5      453.11      448.63     12.20 o 
   7   1   5      399.60      392.52     11.19 o 
   8   1   5      465.10      453.10     12.87 o 
   9   1   5       49.28       50.55      4.24 o 
  -8   2   5        1.76       -1.15      5.74 o 
  -7   2   5      172.92      185.59     23.16 o 
  -6   2   5       92.54       98.10      5.16 o 
  -5   2   5      546.15      549.98     13.84 o 
  -4   2   5       22.60       29.15      1.71 o 
  -3   2   5      259.12      249.99      6.04 o 
  -2   2   5        2.69       10.36      1.17 o 
  -1   2   5      225.09      261.13      7.57 o 
   0   2   5        4.24        2.43      1.51 o 
   1   2   5      144.30      192.99     13.57 o 
   2   2   5      742.96      781.03     21.41 o 
   3   2   5       20.14       29.08      2.28 o 
   4   2   5      508.71      565.64     12.94 o 
   5   2   5      593.28      593.10     13.85 o 
   6   2   5       15.66       12.18      2.15 o 
   7   2   5      146.15      138.91      6.79 o 
   8   2   5      110.31      102.65      4.83 o 
   9   2   5       64.87       64.94      4.72 o 
  -8   3   5        2.50        8.64      5.09 o 
  -7   3   5       32.33       31.41      6.47 o 
  -6   3   5      104.41       98.42      6.99 o 
  -5   3   5       38.43       35.61      4.04 o 
  -4   3   5      694.40      714.92     17.22 o 
  -3   3   5       16.31       18.16      1.45 o 
  -2   3   5      480.62      434.56     10.67 o 
  -1   3   5     1904.76     1973.20     43.47 o 
   0   3   5     1789.54     1993.52     52.48 o 
   1   3   5     1560.09     1563.06     41.58 o 
   2   3   5      963.61     1052.57     25.74 o 
   3   3   5      914.70      973.03     24.10 o 
   4   3   5     4116.16     4389.10     93.44 o 
   5   3   5     1227.20     1252.33     27.61 o 
   6   3   5        6.55        4.98      1.55 o 
   7   3   5      264.03      280.77      7.51 o 
   8   3   5      142.39      152.45      5.33 o 
   9   3   5        5.12        3.45      2.67 o 
  -7   4   5        0.56        6.89      4.69 o 
  -6   4   5       17.90       14.04      3.66 o 
  -5   4   5      352.04      364.76     18.27 o 
  -4   4   5       15.32       13.25      2.37 o 
  -3   4   5        3.50        2.36      1.75 o 
  -2   4   5      192.63      183.65      4.39 o 
  -1   4   5       48.12       39.63      1.32 o 
   0   4   5      993.22     1168.09     28.24 o 
   1   4   5      134.20      142.42      5.01 o 
   2   4   5      946.03      944.68     29.58 o 
   3   4   5      211.57      194.45      9.17 o 
   4   4   5      110.58      114.72      4.20 o 
   5   4   5     1060.01     1001.62     33.72 o 
   6   4   5        3.58        3.43      1.40 o 
   7   4   5       88.18       85.93      3.55 o 
   8   4   5      233.66      245.35      7.16 o 
   9   4   5      110.22      125.01      8.02 o 
  -7   5   5        1.09        3.57      4.20 o 
  -6   5   5        3.35        4.28      3.07 o 
  -5   5   5      143.67      135.48     13.22 o 
  -4   5   5     1129.82     1099.74     31.85 o 
  -3   5   5       19.99       18.85      2.57 o 
  -2   5   5     1197.93     1128.11     31.70 o 
  -1   5   5     1193.59     1163.95     27.62 o 
   0   5   5      622.25      581.39     12.94 o 
   1   5   5     1792.89     1719.87     36.93 o 
   2   5   5     3099.67     3135.91     76.21 o 
   3   5   5       96.15       78.78      3.30 o 
   4   5   5      976.99      967.55     24.51 o 
   5   5   5     1501.65     1449.34     34.98 o 
   6   5   5      274.80      284.84      6.90 o 
   7   5   5      383.26      386.78      9.66 o 
   8   5   5       17.42       19.70      2.54 o 
   9   5   5        7.47        5.23      2.77 o 
  -6   6   5       30.31       24.92      4.66 o 
  -5   6   5       13.47       14.57      3.38 o 
  -4   6   5       19.06       13.76      2.74 o 
  -3   6   5       48.96       47.11      4.20 o 
  -2   6   5      179.27      157.29      5.26 o 
  -1   6   5       53.80       46.15      2.64 o 
   0   6   5       35.73       36.58      2.25 o 
   1   6   5      122.47      130.55      6.44 o 
   2   6   5     1121.78     1136.64     28.42 o 
   3   6   5      109.85      102.71      4.04 o 
   4   6   5       17.31       19.95      2.15 o 
   5   6   5      456.17      437.60      9.63 o 
   6   6   5      615.62      613.64     13.14 o 
   7   6   5      164.55      169.35      5.02 o 
   8   6   5       62.68       61.20      3.37 o 
   9   6   5      111.70      120.75      5.20 o 
  -6   7   5       48.62       75.75      9.77 o 
  -5   7   5        8.16        7.51      3.94 o 
  -4   7   5      233.95      244.31     16.12 o 
  -3   7   5      140.81      139.01      8.10 o 
  -2   7   5      695.77      639.17     19.53 o 
  -1   7   5       61.77       60.97      4.35 o 
   0   7   5      523.35      498.30     15.31 o 
   1   7   5      531.92      514.32     15.34 o 
   2   7   5     1333.71     1302.49     32.42 o 
   3   7   5       13.04       10.87      1.97 o 
   4   7   5      528.99      534.95     14.50 o 
   5   7   5      792.39      734.14     16.73 o 
   6   7   5       24.19       28.04      2.10 o 
   7   7   5       36.25       40.04      2.79 o 
   8   7   5      104.98      103.90      5.39 o 
   9   7   5       25.36       25.75      4.06 o 
  -5   8   5        0.68       -2.79      4.20 o 
  -4   8   5       64.56       57.98      5.52 o 
  -3   8   5       72.71       78.28      6.51 o 
  -2   8   5        2.77       -0.65      2.87 o 
  -1   8   5       65.06       62.99      4.32 o 
   0   8   5        6.76       11.24      2.66 o 
   1   8   5       83.57       85.35      7.53 o 
   2   8   5      254.68      228.14      7.33 o 
   3   8   5      358.11      321.04     10.93 o 
   4   8   5       53.32       51.46      2.55 o 
   5   8   5      250.34      235.70      6.50 o 
   6   8   5      534.72      510.49     12.37 o 
   7   8   5       77.24       73.05      3.35 o 
   8   8   5      202.77      211.85      7.61 o 
   9   8   5      287.50      305.86     11.70 o 
  -4   9   5      180.18      190.92     26.98 o 
  -3   9   5      132.79      142.99     11.19 o 
  -2   9   5       50.74       61.06      8.58 o 
  -1   9   5      321.05      317.00     11.65 o 
   0   9   5      611.87      569.96     18.13 o 
   1   9   5       25.93       25.42      3.43 o 
   2   9   5      671.76      643.70     26.36 o 
   3   9   5      109.73      117.70      5.04 o 
   4   9   5       67.89       66.68      2.97 o 
   5   9   5      272.99      262.01      8.40 o 
   6   9   5      126.02      123.68      4.26 o 
   7   9   5       38.18       40.40      3.09 o 
   8   9   5       79.66       78.61      4.03 o 
  -3  10   5      136.07      128.14     13.44 o 
  -2  10   5        8.55       10.31      4.04 o 
  -1  10   5        0.15       -3.14      3.14 o 
   0  10   5       78.91       65.45      4.99 o 
   1  10   5        0.79       -2.71      2.87 o 
   2  10   5        8.04        6.65      4.34 o 
   3  10   5      852.97      802.60     24.35 o 
   4  10   5      104.39       94.76      3.74 o 
   5  10   5       48.86       49.56      2.90 o 
   6  10   5      429.26      423.41     10.91 o 
   7  10   5      179.33      188.23      6.33 o 
   8  10   5      117.93      128.95     11.61 o 
  -1  11   5      311.26      325.75     14.82 o 
   0  11   5      223.73      222.28      9.80 o 
   1  11   5       21.72       25.60      6.13 o 
   2  11   5      546.36      495.91     16.57 o 
   3  11   5       32.76       28.11      3.99 o 
   4  11   5        5.06        3.13      3.29 o 
   5  11   5      158.21      151.63      7.60 o 
   6  11   5      128.46      119.18      6.14 o 
   7  11   5        0.60        2.68      3.46 o 
   1  12   5        0.79        6.92      5.70 o 
   2  12   5       25.04       36.04      6.52 o 
   3  12   5      163.83      163.10     11.20 o 
   4  12   5        8.76        9.57      5.29 o 
   5  12   5       20.90       15.07      5.50 o 
   6  12   5      166.04      188.35     12.22 o 
  -5  -9   6        6.15        6.72      3.29 o 
  -4  -9   6      365.68      367.08     16.93 o 
  -3  -9   6        2.91        6.28      6.86 o 
  -2  -9   6      224.43      231.29     16.66 o 
  -1  -9   6      282.96      297.25     22.50 o 
   0  -9   6       89.81      109.40     22.60 o 
   1  -9   6       81.04       76.49     12.12 o 
  -6  -8   6       54.62       62.53      5.91 o 
  -5  -8   6      440.06      440.73     18.52 o 
  -4  -8   6        9.42        9.64      4.58 o 
  -3  -8   6        2.10        4.64      4.93 o 
  -2  -8   6      246.40      218.56     17.31 o 
  -1  -8   6        1.12       -1.32      3.01 o 
   0  -8   6        0.44        2.63      4.99 o 
   1  -8   6       93.42       93.79     16.73 o 
   2  -8   6       32.35       30.95      4.63 o 
   3  -8   6       10.48        6.33      4.49 o 
  -7  -7   6       24.68       32.27      4.89 o 
  -6  -7   6       58.39       61.29      5.95 o 
  -5  -7   6      126.58      131.20      5.43 o 
  -4  -7   6      581.05      594.02     15.89 o 
  -3  -7   6        5.04        1.84      3.31 o 
  -2  -7   6      619.28      599.01     29.12 o 
  -1  -7   6      459.20      477.55     16.09 o 
   0  -7   6      372.52      387.99     16.39 o 
   1  -7   6      259.47      245.36     23.71 o 
   2  -7   6      695.64      690.16     40.10 o 
   3  -7   6       52.98       58.17      4.92 o 
   4  -7   6      194.45      171.56     15.37 o 
  -8  -6   6       24.99       41.86      8.65 o 
  -7  -6   6       38.38       43.79      4.53 o 
  -6  -6   6      113.27      121.27     10.38 o 
  -5  -6   6       74.24       86.13      4.32 o 
  -4  -6   6      176.31      164.69      5.74 o 
  -3  -6   6        7.84        7.00      2.56 o 
  -2  -6   6      170.03      163.74      7.02 o 
  -1  -6   6        1.64        4.78      3.48 o 
   0  -6   6       25.76       30.22      2.96 o 
   1  -6   6       28.63       32.62      6.39 o 
   2  -6   6       11.31       12.40      3.22 o 
   3  -6   6      105.65      120.59      9.13 o 
   4  -6   6        0.63        5.30      3.36 o 
   5  -6   6       15.24       15.70      4.11 o 
  -8  -5   6        8.16        8.63      4.24 o 
  -7  -5   6       64.19       67.00      8.47 o 
  -6  -5   6      234.89      230.87     10.99 o 
  -5  -5   6       54.75       59.03      3.45 o 
  -4  -5   6      616.92      593.35     18.92 o 
  -3  -5   6      474.72      461.49     16.16 o 
  -2  -5   6      481.72      486.89     15.62 o 
  -1  -5   6      762.83      737.01     26.63 o 
   0  -5   6     1942.24     1982.66    102.84 o 
   1  -5   6      329.52      329.37     17.35 o 
   2  -5   6     1333.65     1333.58     39.01 o 
   3  -5   6      174.93      181.20      7.77 o 
   4  -5   6      217.21      209.60      8.78 o 
   5  -5   6      440.93      399.30     14.14 o 
   6  -5   6      179.44      158.01      9.77 o 
  -8  -4   6        7.59        6.25      3.16 o 
  -7  -4   6       75.07       81.23      4.43 o 
  -6  -4   6        2.20        4.27      2.13 o 
  -5  -4   6       22.95       26.76      2.42 o 
  -4  -4   6      629.26      622.42     20.77 o 
  -3  -4   6      126.89      119.74      4.97 o 
  -2  -4   6      117.46      114.53      4.42 o 
  -1  -4   6        0.73        2.56      1.32 o 
   0  -4   6       73.48       70.91      6.94 o 
   1  -4   6        0.10        0.85      1.57 o 
   2  -4   6      272.32      288.39     10.25 o 
   3  -4   6      357.56      357.61     13.07 o 
   4  -4   6        1.02        2.76      4.49 o 
   5  -4   6       41.93       37.60      3.69 o 
   6  -4   6      204.69      186.55      8.41 o 
  -8  -3   6       13.05       16.90      3.04 o 
  -7  -3   6      105.15      108.00      5.14 o 
  -6  -3   6      275.25      257.70     12.81 o 
  -5  -3   6      171.33      154.48      6.09 o 
  -4  -3   6     1324.59     1260.20     29.85 o 
  -3  -3   6     1776.12     1620.21     65.22 o 
  -2  -3   6      447.82      430.03     36.35 o 
  -1  -3   6     1677.77     1612.69     45.65 o 
   0  -3   6     2330.25     2214.74     71.21 o 
   1  -3   6     1111.89     1138.98     36.65 o 
   2  -3   6     5180.61     5073.43    138.66 o 
   3  -3   6      892.86      922.55     27.22 o 
   4  -3   6       93.86       91.17      5.75 o 
   5  -3   6      447.53      417.99     14.04 o 
   6  -3   6      275.74      250.84      9.90 o 
   7  -3   6       56.33       55.93      4.19 o 
  -8  -2   6        0.78       -2.91      2.91 o 
  -7  -2   6      189.20      182.93      7.64 o 
  -6  -2   6        1.90        1.25      2.01 o 
  -5  -2   6       27.15       33.80      4.32 o 
  -4  -2   6      265.07      234.44      9.26 o 
  -3  -2   6       21.70       15.64      4.69 o 
  -2  -2   6      517.80      561.28     26.18 o 
  -1  -2   6       63.10       63.30      3.60 o 
   0  -2   6       20.22       26.94      4.72 o 
   1  -2   6      136.76      158.83      7.85 o 
   2  -2   6       30.87       32.83      1.91 o 
   3  -2   6      366.96      348.78     11.36 o 
   4  -2   6      371.07      342.53     11.50 o 
   5  -2   6       19.77       17.33      2.74 o 
   6  -2   6      166.02      153.96      6.99 o 
   7  -2   6       85.51       83.13      4.47 o 
   8  -2   6       29.65       29.45      3.74 o 
  -8  -1   6        1.57        2.59      3.17 o 
  -7  -1   6      100.37      104.15      5.55 o 
  -6  -1   6      326.65      315.54     10.93 o 
  -5  -1   6       83.30       79.45      3.54 o 
  -4  -1   6      634.66      649.58     20.46 o 
  -3  -1   6     2810.02     2752.83     76.15 o 
  -2  -1   6     1568.19     1767.62     55.34 o 
  -1  -1   6     2493.26     2622.79     70.34 o 
   0  -1   6     1484.76     1628.05     57.18 o 
   1  -1   6      610.47      655.44     31.54 o 
   2  -1   6     2080.27     2172.84     57.95 o 
   3  -1   6     2312.06     2332.03     64.78 o 
   4  -1   6     1041.71     1049.09     30.25 o 
   5  -1   6      451.36      423.09     13.72 o 
   6  -1   6       75.10       72.45      4.43 o 
   7  -1   6        5.34        0.95      2.53 o 
   8  -1   6       31.45       39.07      5.24 o 
  -8   0   6       31.95       32.41      3.92 o 
  -7   0   6       43.83       50.86      6.41 o 
  -6   0   6        6.36        9.01      2.59 o 
  -5   0   6      113.94      120.28      5.50 o 
  -4   0   6      144.13      150.81      6.91 o 
  -3   0   6        0.50       -0.38      1.36 o 
  -2   0   6       93.85       95.42      6.51 o 
  -1   0   6       96.04      106.18     10.59 o 
   0   0   6      568.35      732.79     30.81 o 
   1   0   6      136.59      112.89      4.94 o 
   2   0   6      304.29      356.48      9.60 o 
   3   0   6     1167.15     1176.94     38.19 o 
   4   0   6      505.73      491.38     15.06 o 
   5   0   6        8.36       11.70      2.24 o 
   6   0   6       19.79       17.24      2.80 o 
   7   0   6       77.18       82.48      4.67 o 
   8   0   6       77.19       75.49      4.43 o 
  -8   1   6       68.94       66.96      4.99 o 
  -7   1   6        7.87        9.94      2.87 o 
  -6   1   6      118.29      122.91      5.22 o 
  -5   1   6      202.49      189.89      6.13 o 
  -4   1   6      361.88      377.39     14.42 o 
  -3   1   6      844.52      797.76     22.88 o 
  -2   1   6      690.81      756.37     18.93 o 
  -1   1   6     2249.79     2279.98     86.50 o 
   0   1   6     3920.37     4135.21    154.12 o 
   1   1   6     1255.23     1287.37     49.20 o 
   2   1   6      390.65      395.36     12.88 o 
   3   1   6     2338.27     2344.66     53.37 o 
   4   1   6      123.51      107.15      4.55 o 
   5   1   6      262.45      267.40      9.21 o 
   6   1   6      992.24      977.68     28.63 o 
   7   1   6       57.54       53.45      3.57 o 
   8   1   6        9.08       10.85      2.92 o 
   9   1   6        1.43        0.02      3.11 o 
  -8   2   6        0.33        3.19      4.78 o 
  -7   2   6       23.88       20.37      4.34 o 
  -6   2   6       49.21       62.01      3.85 o 
  -5   2   6       44.32       43.41      3.01 o 
  -4   2   6       18.49       20.41      1.79 o 
  -3   2   6      187.38      187.33      6.63 o 
  -2   2   6      207.29      214.54      6.65 o 
  -1   2   6      157.55      185.59      6.80 o 
   0   2   6      402.42      431.18     17.81 o 
   1   2   6      520.07      520.07     20.90 o 
   2   2   6      726.06      859.64     23.51 o 
   3   2   6      571.26      603.68     19.62 o 
   4   2   6     1213.90     1212.77     30.17 o 
   5   2   6      273.26      270.49      9.09 o 
   6   2   6      277.99      276.58      9.71 o 
   7   2   6      513.06      505.88     13.90 o 
   8   2   6       10.39        8.07      2.84 o 
   9   2   6       62.93       56.36      4.63 o 
  -7   3   6        6.27        7.13      4.32 o 
  -6   3   6      402.93      384.49     40.32 o 
  -5   3   6      109.02      110.76      5.79 o 
  -4   3   6      101.63      104.68      5.53 o 
  -3   3   6     1258.11     1218.59     28.01 o 
  -2   3   6     1730.84     1851.69     58.85 o 
  -1   3   6      498.28      495.69     11.52 o 
   0   3   6     1709.79     1905.32     50.26 o 
   1   3   6     1876.72     2065.40     65.08 o 
   2   3   6     1273.70     1427.05     34.43 o 
   3   3   6     3385.77     3528.75    107.37 o 
   4   3   6      120.11       91.37      3.49 o 
   5   3   6      117.43      125.15      7.58 o 
   6   3   6      517.85      497.88     15.60 o 
   7   3   6       71.91       73.43      4.03 o 
   8   3   6       46.41       51.62      5.94 o 
   9   3   6       67.39       68.78      5.22 o 
  -7   4   6       38.88       36.63      5.75 o 
  -6   4   6       45.61       45.63      4.40 o 
  -5   4   6       33.62       25.58      3.28 o 
  -4   4   6       30.05       22.93      2.72 o 
  -3   4   6       65.16       64.78      2.73 o 
  -2   4   6      249.00      253.51      8.05 o 
  -1   4   6        1.02        3.45      1.10 o 
   0   4   6        1.02        0.66      1.37 o 
   1   4   6     1062.36     1125.62     30.52 o 
   2   4   6      138.95      142.45      5.64 o 
   3   4   6      144.05      145.72      5.43 o 
   4   4   6      692.79      704.51     18.09 o 
   5   4   6      432.98      412.11     11.43 o 
   6   4   6      246.52      258.05      8.01 o 
   7   4   6      551.32      542.44     14.84 o 
   8   4   6       92.89       90.12      4.77 o 
   9   4   6      160.35      156.23      7.65 o 
  -7   5   6       29.28       38.21      5.14 o 
  -6   5   6      182.38      179.18      9.55 o 
  -5   5   6       13.89       19.78      3.58 o 
  -4   5   6      134.59      134.24      6.04 o 
  -3   5   6      367.84      361.28     11.56 o 
  -2   5   6      624.12      637.08     18.41 o 
  -1   5   6      295.76      273.56      8.32 o 
   0   5   6     1136.36     1104.61     34.44 o 
   1   5   6      712.83      676.44     16.92 o 
   2   5   6       12.72       12.45      1.26 o 
   3   5   6     1428.29     1420.30     35.27 o 
   4   5   6      837.39      833.18     21.33 o 
   5   5   6       61.44       62.85      3.30 o 
   6   5   6      121.51      125.52      4.69 o 
   7   5   6      116.15      113.75      5.97 o 
   8   5   6       33.92       34.01      3.50 o 
   9   5   6       25.95       28.42      4.21 o 
  -6   6   6       19.60       25.25      5.26 o 
  -5   6   6       14.49       13.67      3.17 o 
  -4   6   6        2.63        0.75      2.96 o 
  -3   6   6        4.19        8.23      3.00 o 
  -2   6   6       55.43       43.57      4.18 o 
  -1   6   6       82.96       89.55      4.14 o 
   0   6   6       62.24       59.83      2.48 o 
   1   6   6      932.99      887.07     22.37 o 
   2   6   6      368.92      351.04      9.78 o 
   3   6   6       66.42       76.60      3.43 o 
   4   6   6     1363.76     1352.36     33.87 o 
   5   6   6     1183.56     1148.57     35.10 o 
   6   6   6      199.56      205.73      6.48 o 
   7   6   6      640.39      633.36     16.94 o 
   8   6   6      237.90      241.48      8.49 o 
   9   6   6      111.97      104.83      9.88 o 
  -5   7   6      159.67      162.83      8.51 o 
  -4   7   6       93.53       94.57      9.14 o 
  -3   7   6        3.57        4.83      2.98 o 
  -2   7   6      333.13      325.95     11.13 o 
  -1   7   6      217.27      244.12     16.74 o 
   0   7   6      399.69      404.10     12.72 o 
   1   7   6      723.57      687.53     28.72 o 
   2   7   6       18.38       18.16      2.14 o 
   3   7   6      678.10      642.82     16.95 o 
   4   7   6      754.36      702.47     18.44 o 
   5   7   6       12.05        7.22      2.20 o 
   6   7   6       57.15       57.00      3.42 o 
   7   7   6      210.31      212.18      9.85 o 
   8   7   6       32.44       28.41      4.35 o 
   9   7   6       53.81       44.81      4.74 o 
  -5   8   6        1.50       -2.29     15.37 o 
  -4   8   6       11.44       11.56      4.11 o 
  -3   8   6       28.26       25.89      4.14 o 
  -2   8   6        1.22        1.00      2.92 o 
  -1   8   6      352.36      335.14     11.60 o 
   0   8   6       68.18       61.53      4.10 o 
   1   8   6      392.27      355.31     11.71 o 
   2   8   6      674.61      616.33     18.60 o 
   3   8   6      101.55       93.97      4.28 o 
   4   8   6      673.58      637.13     17.25 o 
   5   8   6      695.26      660.85     18.02 o 
   6   8   6       96.37       98.34      4.51 o 
   7   8   6      560.49      557.72     14.26 o 
   8   8   6      339.98      337.76     16.69 o 
   9   8   6       97.52       98.77      6.37 o 
  -4   9   6       70.47       76.45      7.91 o 
  -3   9   6       57.21       61.49      5.52 o 
  -2   9   6      278.08      259.33     10.49 o 
  -1   9   6       36.81       37.17      4.12 o 
   0   9   6       59.66       45.29      4.09 o 
   1   9   6      655.34      625.82     19.47 o 
   2   9   6       61.46       58.89      4.35 o 
   3   9   6      105.38       95.74      5.20 o 
   4   9   6      514.89      473.64     13.62 o 
   5   9   6      192.76      172.83      7.42 o 
   6   9   6       66.42       62.03      4.02 o 
   7   9   6       83.34       80.06      5.56 o 
   8   9   6        6.11        5.53      3.77 o 
  -3  10   6       12.97       15.01      5.67 o 
  -2  10   6        9.50        9.17      4.05 o 
  -1  10   6       27.16       21.87      4.04 o 
   0  10   6        0.94        1.13      3.34 o 
   1  10   6       82.21       79.39      5.33 o 
   2  10   6      533.61      521.19     16.83 o 
   3  10   6       27.79       21.76      5.19 o 
   4  10   6      131.87      123.25     10.04 o 
   5  10   6      554.03      553.38     15.78 o 
   6  10   6      125.12      122.45      5.41 o 
   7  10   6       88.51       93.14      5.76 o 
   8  10   6       48.78       47.71      5.18 o 
  -1  11   6       30.12       33.07      5.67 o 
   0  11   6        1.65       -3.51      3.55 o 
   1  11   6      142.91      126.61      7.33 o 
   2  11   6       17.72        7.66      3.54 o 
   3  11   6        2.71        6.66      3.40 o 
   4  11   6      145.21      139.66     11.42 o 
   5  11   6       60.24       50.49      6.09 o 
   6  11   6        0.55       -2.40      3.27 o 
   7  11   6       86.03       70.61      7.88 o 
   1  12   6        4.18       -5.29      5.29 o 
   2  12   6      295.46      283.87     13.15 o 
   3  12   6       36.94       44.39      6.92 o 
   4  12   6       26.21       22.40      5.91 o 
   5  12   6      230.21      228.67     13.85 o 
  -4  -9   7       48.20       43.63      5.50 o 
  -3  -9   7      167.29      172.57     16.49 o 
  -2  -9   7      233.38      237.20     39.91 o 
  -1  -9   7       73.03       82.07      6.73 o 
   0  -9   7      264.47      260.43     14.05 o 
  -6  -8   7       67.52       74.45     14.25 o 
  -5  -8   7        1.37        1.62      3.94 o 
  -4  -8   7       45.06       50.22      4.59 o 
  -3  -8   7       45.97       57.16      4.98 o 
  -2  -8   7        1.42        4.07      3.44 o 
  -1  -8   7        8.15       -1.09      3.71 o 
   0  -8   7        6.21        6.65     14.46 o 
   1  -8   7       32.12       34.00      4.71 o 
   2  -8   7        1.66        6.60      3.95 o 
  -7  -7   7       29.40       29.55      5.01 o 
  -6  -7   7       94.01      105.24      5.14 o 
  -5  -7   7      259.49      258.34     12.20 o 
  -4  -7   7      249.26      253.15      8.33 o 
  -3  -7   7      194.78      220.50      9.36 o 
  -2  -7   7      551.91      569.54     18.88 o 
  -1  -7   7      165.79      166.38     13.54 o 
   0  -7   7      321.87      317.34     32.85 o 
   1  -7   7      679.08      666.83     35.76 o 
   2  -7   7      139.79      129.39      9.28 o 
   3  -7   7      190.99      166.73      9.66 o 
  -7  -6   7        0.58       -0.95      6.01 o 
  -6  -6   7       84.72       94.56      6.76 o 
  -5  -6   7        2.42        1.36      2.33 o 
  -4  -6   7        3.97        4.03      2.16 o 
  -3  -6   7       98.27       86.10      4.99 o 
  -2  -6   7      122.63      121.18      8.02 o 
  -1  -6   7       26.57       35.90      3.25 o 
   0  -6   7       33.06       34.38      4.95 o 
   1  -6   7      140.81      139.35     11.34 o 
   2  -6   7      194.92      199.78     12.82 o 
   3  -6   7       17.90       22.98      4.04 o 
   4  -6   7       24.13       16.64      3.78 o 
  -8  -5   7      112.62       97.80      7.11 o 
  -7  -5   7      108.52      100.97      5.33 o 
  -6  -5   7       70.91       69.07      4.05 o 
  -5  -5   7      467.74      454.11     12.60 o 
  -4  -5   7      371.74      342.04     14.96 o 
  -3  -5   7      674.82      666.89     19.13 o 
  -2  -5   7     2116.75     2103.80     59.56 o 
  -1  -5   7      562.15      575.96     16.67 o 
   0  -5   7      328.25      347.78     10.89 o 
   1  -5   7      975.77      946.60     63.56 o 
   2  -5   7      136.87      156.25      7.57 o 
   3  -5   7      428.42      422.92     16.99 o 
   4  -5   7      699.74      647.42     31.72 o 
   5  -5   7       77.01       70.09      5.21 o 
  -8  -4   7       20.62       17.60      4.64 o 
  -7  -4   7        1.05        3.37      2.63 o 
  -6  -4   7      202.62      199.87      9.90 o 
  -5  -4   7       70.19       62.29      3.27 o 
  -4  -4   7        1.18        1.58      2.95 o 
  -3  -4   7        0.11       -1.65      4.74 o 
  -2  -4   7       17.18       16.74      5.72 o 
  -1  -4   7        6.40        5.03      4.12 o 
   0  -4   7      564.88      527.12     28.97 o 
   1  -4   7        8.67       11.12      2.11 o 
   2  -4   7      343.53      336.58     11.80 o 
   3  -4   7        3.18        2.75      2.39 o 
   4  -4   7      133.57      131.88      6.41 o 
   5  -4   7      162.71      156.48      8.37 o 
   6  -4   7        2.44        2.32      3.32 o 
  -8  -3   7       94.16       92.32      6.75 o 
  -7  -3   7      168.40      166.78     17.05 o 
  -6  -3   7      185.88      170.79      6.25 o 
  -5  -3   7      671.69      608.62     22.79 o 
  -4  -3   7      428.81      375.43     13.50 o 
  -3  -3   7      194.31      196.04     13.06 o 
  -2  -3   7     1047.54      986.96     41.68 o 
  -1  -3   7     1671.42     1685.38     47.91 o 
   0  -3   7     1574.66     1541.12     58.91 o 
   1  -3   7     1288.74     1293.57     53.67 o 
   2  -3   7       47.98       62.85      3.74 o 
   3  -3   7        8.20        9.04      2.34 o 
   4  -3   7      375.28      358.70     12.43 o 
   5  -3   7      182.00      172.15      7.54 o 
   6  -3   7       18.60       17.24      3.48 o 
   7  -3   7       77.49       75.44      7.08 o 
  -8  -2   7       12.27       17.03      3.55 o 
  -7  -2   7        2.68        0.09      2.73 o 
  -6  -2   7       26.33       32.04      6.58 o 
  -5  -2   7      123.06      112.92      8.80 o 
  -4  -2   7       68.98       77.51      9.53 o 
  -3  -2   7       23.98       28.91      5.76 o 
  -2  -2   7      133.85      120.18     11.00 o 
  -1  -2   7      388.90      388.26     12.71 o 
   0  -2   7       92.34      103.39      8.20 o 
   1  -2   7       49.03       61.66      5.06 o 
   2  -2   7      113.30      110.48      8.78 o 
   3  -2   7        6.94        7.47      2.53 o 
   4  -2   7      208.17      186.53      7.38 o 
   5  -2   7      698.08      624.72     19.45 o 
   6  -2   7      289.15      272.60     10.39 o 
   7  -2   7      101.79       87.95      8.21 o 
  -8  -1   7       47.95       51.03      4.35 o 
  -7  -1   7       62.26       64.38      4.64 o 
  -6  -1   7       77.09       73.43      3.85 o 
  -5  -1   7      551.07      554.10     24.39 o 
  -4  -1   7     1087.15     1024.47     30.74 o 
  -3  -1   7      361.52      351.64     11.95 o 
  -2  -1   7      544.13      542.92     28.76 o 
  -1  -1   7      708.53      690.00     20.18 o 
   0  -1   7      387.91      398.48     18.46 o 
   1  -1   7     2010.39     2044.48     56.02 o 
   2  -1   7     2119.58     2220.95     69.33 o 
   3  -1   7       12.95       12.01      1.80 o 
   4  -1   7      124.49      120.00      5.32 o 
   5  -1   7       36.57       30.29      3.07 o 
   6  -1   7        2.37        1.17      2.57 o 
   7  -1   7       89.12       80.11      5.22 o 
   8  -1   7        5.86        4.57      3.37 o 
  -8   0   7        1.51        2.27      3.24 o 
  -7   0   7        3.79        6.59      2.89 o 
  -6   0   7        0.22       -1.09      2.14 o 
  -5   0   7        0.90        4.98      3.48 o 
  -4   0   7       30.24       27.26      8.87 o 
  -3   0   7       54.45       45.11      3.33 o 
  -2   0   7      238.34      281.56     10.21 o 
  -1   0   7      183.46      178.39     11.87 o 
   0   0   7      181.87      205.06     12.02 o 
   1   0   7      177.81      220.11      7.66 o 
   2   0   7     1742.89     1975.04     53.34 o 
   3   0   7      442.30      463.04     27.29 o 
   4   0   7       18.02       20.26      2.25 o 
   5   0   7      362.40      363.41     12.13 o 
   6   0   7      740.82      707.98     21.51 o 
   7   0   7      306.20      273.92     10.43 o 
   8   0   7      403.46      394.01     32.99 o 
  -8   1   7       10.89       18.70      3.99 o 
  -7   1   7      179.81      183.02      7.15 o 
  -6   1   7      123.09      129.06      5.34 o 
  -5   1   7      171.49      162.10      8.92 o 
  -4   1   7      679.90      642.90     20.33 o 
  -3   1   7      766.08      756.68     25.58 o 
  -2   1   7     1260.08     1342.02     41.06 o 
  -1   1   7     1497.34     1475.48     57.45 o 
   0   1   7      291.13      297.84     13.40 o 
   1   1   7      731.89      749.91     29.84 o 
   2   1   7     2391.11     2565.55     68.04 o 
   3   1   7       65.22       58.83      8.86 o 
   4   1   7      641.88      655.99     21.91 o 
   5   1   7      450.26      426.73     13.52 o 
   6   1   7       19.68       14.04      2.82 o 
   7   1   7        1.30        1.11      2.78 o 
   8   1   7       22.22       19.77      3.81 o 
  -7   2   7        0.17       -2.75      2.99 o 
  -6   2   7       10.13       12.75      2.72 o 
  -5   2   7       33.04       38.95      3.75 o 
  -4   2   7       12.65       20.93      5.03 o 
  -3   2   7      277.72      272.56      8.99 o 
  -2   2   7        9.76       10.92      1.33 o 
  -1   2   7      256.15      268.37     12.62 o 
   0   2   7       97.77       79.77      6.52 o 
   1   2   7       61.68       64.87      4.52 o 
   2   2   7     1050.96     1168.72     31.61 o 
   3   2   7     2015.50     2075.56     63.88 o 
   4   2   7       86.11       84.69      3.82 o 
   5   2   7      516.82      538.01     25.04 o 
   6   2   7      811.75      783.74     23.34 o 
   7   2   7      106.61      110.55      5.76 o 
   8   2   7      313.16      283.27     13.73 o 
   9   2   7      213.48      217.45     21.28 o 
  -7   3   7       75.56       75.76      6.31 o 
  -6   3   7       35.30       41.44      5.74 o 
  -5   3   7      110.37      118.77      6.05 o 
  -4   3   7      426.27      442.04     13.93 o 
  -3   3   7      421.07      423.29     12.85 o 
  -2   3   7      151.98      156.25      7.43 o 
  -1   3   7     1121.86     1160.90     39.30 o 
   0   3   7      543.28      556.03     15.32 o 
   1   3   7      412.87      479.69     16.59 o 
   2   3   7     1915.45     1967.06     47.08 o 
   3   3   7       57.61       52.92      3.16 o 
   4   3   7      294.70      315.80      8.79 o 
   5   3   7      398.77      394.08     12.52 o 
   6   3   7       33.59       35.06      3.28 o 
   7   3   7        0.73        1.43      2.64 o 
   8   3   7      142.51      143.44      7.70 o 
   9   3   7       25.36       20.08      4.07 o 
  -7   4   7        0.03       -0.01      4.42 o 
  -6   4   7       10.63       11.19      3.53 o 
  -5   4   7        0.01        0.33      2.60 o 
  -4   4   7        0.10       -2.06      2.06 o 
  -3   4   7      252.00      249.32      8.35 o 
  -2   4   7       48.63       46.22      3.31 o 
  -1   4   7      310.28      294.56      8.00 o 
   0   4   7      954.27     1050.10     38.83 o 
   1   4   7      574.21      595.03     16.89 o 
   2   4   7      582.71      595.00     17.11 o 
   3   4   7     3005.06     3059.40     93.49 o 
   4   4   7      395.12      375.94     10.32 o 
   5   4   7      714.47      756.17     22.18 o 
   6   4   7      459.52      442.73     14.16 o 
   7   4   7      235.40      232.29      9.04 o 
   8   4   7      469.88      459.00     15.70 o 
   9   4   7      258.06      266.22     12.40 o 
  -6   5   7       15.82       21.96      4.39 o 
  -5   5   7       48.71       45.11      7.51 o 
  -4   5   7      160.94      159.75      6.81 o 
  -3   5   7      356.63      370.90     11.66 o 
  -2   5   7       67.41       64.12      4.87 o 
  -1   5   7     1053.72     1017.66     39.23 o 
   0   5   7      435.87      435.26     14.57 o 
   1   5   7       96.70       97.65      4.68 o 
   2   5   7     1285.59     1275.36     39.89 o 
   3   5   7      628.59      633.28     16.36 o 
   4   5   7      172.69      181.80      5.95 o 
   5   5   7      389.39      402.96     11.33 o 
   6   5   7      332.40      325.51     11.18 o 
   7   5   7        9.45       10.21      3.19 o 
   8   5   7       14.96       13.91      5.07 o 
   9   5   7       21.62       18.55      4.24 o 
  -6   6   7        5.24        5.22      4.11 o 
  -5   6   7       21.65       21.85      4.07 o 
  -4   6   7       25.16       28.46      4.07 o 
  -3   6   7      140.95      132.92      6.01 o 
  -2   6   7      146.83      137.48      5.53 o 
  -1   6   7      264.56      244.91      7.98 o 
   0   6   7      969.76      915.49     35.63 o 
   1   6   7      321.09      301.39     10.80 o 
   2   6   7       78.28       78.53      4.24 o 
   3   6   7     2607.10     2541.44     62.51 o 
   4   6   7     1102.23     1073.88     27.25 o 
   5   6   7      521.98      550.50     14.94 o 
   6   6   7      347.88      342.54     11.70 o 
   7   6   7      319.99      328.71     11.79 o 
   8   6   7       15.62       12.63      4.71 o 
   9   6   7      156.78      161.92      8.06 o 
  -5   7   7       11.39       12.49      3.47 o 
  -4   7   7       27.99       22.17      3.26 o 
  -3   7   7      318.49      328.08      9.58 o 
  -2   7   7      117.10      121.15      4.64 o 
  -1   7   7      453.53      421.27     10.90 o 
   0   7   7      389.43      369.42     11.73 o 
   1   7   7      240.15      217.85      8.84 o 
   2   7   7      936.65      859.20     21.99 o 
   3   7   7      605.15      583.35     15.65 o 
   4   7   7       12.27       11.95      2.26 o 
   5   7   7      227.44      220.05      7.47 o 
   6   7   7      560.53      550.78     15.46 o 
   7   7   7       25.56       31.58      3.98 o 
   8   7   7       72.75       72.17      5.35 o 
   9   7   7        7.17        4.89      4.74 o 
  -4   8   7        0.21       -3.61      3.61 o 
  -3   8   7       13.01        8.79      3.54 o 
  -2   8   7      201.98      190.80      8.20 o 
  -1   8   7       21.18       14.32      4.43 o 
   0   8   7      310.24      280.91      9.95 o 
   1   8   7      475.26      446.07     14.43 o 
   2   8   7       46.72       48.05      4.51 o 
   3   8   7      487.79      484.33     13.56 o 
   4   8   7      219.01      206.47      7.17 o 
   5   8   7      171.82      175.84      6.67 o 
   6   8   7      612.40      584.87     16.42 o 
   7   8   7      337.75      323.62     11.74 o 
   8   8   7        9.27        6.28      3.59 o 
  -3   9   7       83.52       77.30      5.92 o 
  -2   9   7        8.65        3.18      3.50 o 
  -1   9   7       44.41       37.10      4.15 o 
   0   9   7      268.19      262.58     11.21 o 
   1   9   7        8.85        4.52      2.80 o 
   2   9   7       53.58       37.85      3.80 o 
   3   9   7      611.25      545.44     17.09 o 
   4   9   7       34.93       28.14      3.19 o 
   5   9   7        5.01        5.26      2.71 o 
   6   9   7        0.59        1.27      2.77 o 
   7   9   7       12.89       11.91      3.22 o 
   8   9   7       75.40       63.73      5.43 o 
  -2  10   7      141.31      130.92      9.05 o 
  -1  10   7        1.76       -2.08      3.36 o 
   0  10   7      175.26      164.61      7.91 o 
   1  10   7      371.32      356.06     12.67 o 
   2  10   7       27.07       20.90      3.55 o 
   3  10   7      285.12      280.71     10.53 o 
   4  10   7      522.19      509.79     22.20 o 
   5  10   7       63.00       69.31      4.47 o 
   6  10   7       37.72       41.08      4.00 o 
   7  10   7      141.97      141.65      6.62 o 
  -1  11   7       11.11        1.04      4.89 o 
   0  11   7      155.67      147.72      9.24 o 
   1  11   7        1.21        1.13      3.49 o 
   2  11   7        0.50        0.53      3.23 o 
   3  11   7      147.40      133.22      6.93 o 
   4  11   7        9.03        8.32      4.90 o 
   5  11   7        0.12       -3.27      3.27 o 
   6  11   7       44.78       43.21      4.20 o 
   1  12   7      127.06      142.12      9.14 o 
   2  12   7       13.88       19.29      6.11 o 
   3  12   7       32.42       22.61      5.09 o 
   4  12   7      241.59      223.62     11.28 o 
   5  12   7       94.98       95.06      7.84 o 
  -4  -8   8       24.66       15.28      4.01 o 
  -3  -8   8       34.71       45.42     10.61 o 
  -2  -8   8       15.47       46.63     18.33 o 
  -1  -8   8       19.82       21.66      5.80 o 
   0  -8   8       21.78       27.97      6.62 o 
  -6  -7   8      248.63      227.38     16.73 o 
  -5  -7   8       66.16       66.78      4.55 o 
  -4  -7   8      125.08      136.41      5.81 o 
  -3  -7   8      255.06      241.85     26.82 o 
  -2  -7   8       88.26       91.13      5.56 o 
  -1  -7   8      565.08      580.81     46.63 o 
   0  -7   8      478.90      466.67     16.72 o 
   1  -7   8       53.80       49.73      4.77 o 
   2  -7   8      101.57       97.82      6.54 o 
  -6  -6   8        2.13       -2.99      5.50 o 
  -5  -6   8       47.83       55.44      3.83 o 
  -4  -6   8      224.20      219.88      8.01 o 
  -3  -6   8       35.12       30.71      3.18 o 
  -2  -6   8       36.22       31.27      3.17 o 
  -1  -6   8        0.54       -1.75      4.58 o 
   0  -6   8      197.65      217.97      9.07 o 
   1  -6   8       25.73       25.82      7.43 o 
   2  -6   8       33.49       37.78      4.54 o 
   3  -6   8      197.99      177.10      8.26 o 
   4  -6   8      166.69      166.48     10.73 o 
  -7  -5   8       16.27       19.59      4.11 o 
  -6  -5   8      246.61      253.81      8.63 o 
  -5  -5   8      260.00      244.13      8.67 o 
  -4  -5   8      417.48      411.86     16.49 o 
  -3  -5   8      421.63      419.50     19.38 o 
  -2  -5   8       42.12       45.35      8.86 o 
  -1  -5   8       55.05       60.60      7.19 o 
   0  -5   8      474.24      452.90     28.52 o 
   1  -5   8      115.86      118.15     10.47 o 
   2  -5   8      224.73      216.41      8.96 o 
   3  -5   8      352.17      345.55     15.55 o 
   4  -5   8       18.77       13.54      3.63 o 
   5  -5   8       25.59       21.61      4.61 o 
  -7  -4   8       59.32       69.09      4.55 o 
  -6  -4   8        9.83        9.91      5.26 o 
  -5  -4   8       55.25       52.89      5.10 o 
  -4  -4   8       10.86        5.46      3.28 o 
  -3  -4   8       70.86       85.05      9.64 o 
  -2  -4   8        1.51        2.42      4.43 o 
  -1  -4   8       77.72       75.37      7.41 o 
   0  -4   8      375.63      353.69     20.88 o 
   1  -4   8      766.89      713.33     75.54 o 
   2  -4   8       81.58       90.80     12.04 o 
   3  -4   8      266.51      250.70      9.70 o 
   4  -4   8      378.25      347.85     13.45 o 
   5  -4   8       96.39       91.76      9.39 o 
  -7  -3   8       39.40       42.59      7.26 o 
  -6  -3   8      151.10      150.57      8.52 o 
  -5  -3   8       38.62       44.94      4.69 o 
  -4  -3   8      171.45      148.20      7.41 o 
  -3  -3   8      796.16      753.09     34.32 o 
  -2  -3   8      761.19      689.12     31.24 o 
  -1  -3   8      152.70      140.77     11.65 o 
   0  -3   8      448.33      429.65     26.49 o 
   1  -3   8       28.43       26.30      6.97 o 
   2  -3   8       82.93       79.23      9.27 o 
   3  -3   8      680.63      642.38     20.18 o 
   4  -3   8       50.16       51.24      7.71 o 
   5  -3   8       17.58       18.97      3.34 o 
   6  -3   8       23.80       15.25      3.59 o 
  -8  -2   8        0.09       -3.70      3.70 o 
  -7  -2   8        6.85        5.52      2.86 o 
  -6  -2   8       59.63       52.98      5.39 o 
  -5  -2   8       11.65       12.69      4.96 o 
  -4  -2   8        7.80       10.24      3.97 o 
  -3  -2   8      102.66       93.19      8.92 o 
  -2  -2   8      280.37      286.17     15.53 o 
  -1  -2   8       28.98       26.49      4.42 o 
   0  -2   8       79.64       85.36      6.68 o 
   1  -2   8      662.15      704.30     25.28 o 
   2  -2   8      387.34      398.50     20.47 o 
   3  -2   8      874.75      811.29     35.43 o 
   4  -2   8     1180.98     1168.72     34.29 o 
   5  -2   8      315.73      326.74     13.98 o 
   6  -2   8      296.93      273.14     10.63 o 
   7  -2   8      332.67      309.43     12.16 o 
  -8  -1   8       38.91       45.09      5.40 o 
  -7  -1   8       58.83       56.00      3.99 o 
  -6  -1   8      287.26      282.14     12.16 o 
  -5  -1   8      282.48      260.06     17.05 o 
  -4  -1   8      110.23      102.84      5.95 o 
  -3  -1   8      252.44      212.12     13.49 o 
  -2  -1   8     1030.71      981.41     28.59 o 
  -1  -1   8      395.16      411.33     17.46 o 
   0  -1   8     1486.00     1603.05     81.89 o 
   1  -1   8      380.71      397.24     15.55 o 
   2  -1   8       52.47       57.05      6.41 o 
   3  -1   8      153.47      196.47     13.95 o 
   4  -1   8      301.70      291.83     10.13 o 
   5  -1   8       37.43       40.85      4.63 o 
   6  -1   8       86.66       73.38      4.90 o 
   7  -1   8       11.52       10.37      4.22 o 
  -7   0   8        2.42        2.15      2.97 o 
  -6   0   8        3.23        0.84      4.85 o 
  -5   0   8       39.07       43.71      4.75 o 
  -4   0   8        3.47        0.24      2.75 o 
  -3   0   8        3.02        1.65      2.33 o 
  -2   0   8      328.04      357.07     11.63 o 
  -1   0   8      714.44      734.88     33.33 o 
   0   0   8       12.37        8.45      4.46 o 
   1   0   8     1613.05     1678.15     45.89 o 
   2   0   8      651.05      706.80     37.91 o 
   3   0   8      151.19      154.17      9.54 o 
   4   0   8      948.60      996.76     30.77 o 
   5   0   8     1075.56     1044.14     30.57 o 
   6   0   8      243.71      231.41      9.06 o 
   7   0   8      398.86      386.72     13.59 o 
   8   0   8      139.05      136.33      7.31 o 
  -7   1   8       24.41       27.94      3.58 o 
  -6   1   8       61.46       61.42      3.85 o 
  -5   1   8      247.03      260.15     10.73 o 
  -4   1   8      194.61      196.09     13.15 o 
  -3   1   8      352.67      363.31     12.23 o 
  -2   1   8      697.29      740.00     42.75 o 
  -1   1   8       73.77       77.44      6.01 o 
   0   1   8     1591.57     1630.35     63.05 o 
   1   1   8     1090.24     1068.75     42.00 o 
   2   1   8       29.61       28.48      3.01 o 
   3   1   8      239.17      227.90     11.59 o 
   4   1   8      839.11      809.90     33.52 o 
   5   1   8       30.91       24.05      5.72 o 
   6   1   8       28.44       28.26      3.40 o 
   7   1   8       28.04       32.59      3.87 o 
   8   1   8       20.34       22.23      3.99 o 
  -7   2   8       16.18       15.30      8.06 o 
  -6   2   8        1.94        2.05      2.57 o 
  -5   2   8       31.81       33.20      4.27 o 
  -4   2   8      177.76      175.00      7.07 o 
  -3   2   8      141.15      152.73      5.95 o 
  -2   2   8      382.07      380.95     10.02 o 
  -1   2   8      803.85      743.95     31.36 o 
   0   2   8      145.55      157.25      8.58 o 
   1   2   8     2808.31     2958.56    111.27 o 
   2   2   8      369.18      376.61     11.28 o 
   3   2   8      324.97      303.97     10.85 o 
   4   2   8     1610.93     1630.14     63.29 o 
   5   2   8     1288.73     1274.08     36.25 o 
   6   2   8       69.78       73.03      4.49 o 
   7   2   8      729.18      711.23     26.98 o 
   8   2   8      175.77      181.95      8.33 o 
  -7   3   8        9.32       15.51      4.71 o 
  -6   3   8       41.53       47.63      6.63 o 
  -5   3   8      260.99      253.03     13.89 o 
  -4   3   8      161.37      153.39      9.42 o 
  -3   3   8      102.85      104.94      4.81 o 
  -2   3   8      635.89      670.50     22.15 o 
  -1   3   8      419.37      436.51     14.62 o 
   0   3   8      980.07      998.92     42.96 o 
   1   3   8     1518.98     1602.50     77.44 o 
   2   3   8      274.01      275.46      7.98 o 
   3   3   8      367.35      373.31     13.00 o 
   4   3   8       61.60       63.15     10.59 o 
   5   3   8        1.66        0.68      2.05 o 
   6   3   8      187.80      190.47      7.94 o 
   7   3   8       44.12       40.00      4.14 o 
   8   3   8       59.64       57.83      7.73 o 
  -6   4   8        2.27       -2.23      3.28 o 
  -5   4   8       77.22       79.45      4.72 o 
  -4   4   8      207.47      200.04     11.22 o 
  -3   4   8       63.10       52.31      9.06 o 
  -2   4   8      173.95      178.60      8.83 o 
  -1   4   8     1257.21     1289.76     35.47 o 
   0   4   8      498.44      517.40     14.75 o 
   1   4   8     1125.32     1207.00     38.30 o 
   2   4   8     1125.97     1127.22     35.52 o 
   3   4   8      596.38      618.65     20.39 o 
   4   4   8       32.12       40.39      3.33 o 
   5   4   8      872.31      870.67     25.31 o 
   6   4   8      532.22      541.91     20.67 o 
   7   4   8      723.69      751.14     22.96 o 
   8   4   8       44.43       60.59      6.69 o 
   9   4   8       41.79       37.37      6.12 o 
  -6   5   8       64.82       67.02      9.57 o 
  -5   5   8       95.81       93.55      5.47 o 
  -4   5   8      204.19      211.12      8.13 o 
  -3   5   8      244.99      259.62     12.80 o 
  -2   5   8      870.59      838.27     33.19 o 
  -1   5   8      192.63      175.19      8.67 o 
   0   5   8       64.11       72.38      4.69 o 
   1   5   8     1660.15     1680.77     52.11 o 
   2   5   8      864.44      849.75     27.33 o 
   3   5   8      154.54      153.45      6.79 o 
   4   5   8      386.24      400.57     14.26 o 
   5   5   8      283.57      269.31     10.53 o 
   6   5   8      261.87      250.04      9.34 o 
   7   5   8        3.67        4.52      3.14 o 
   8   5   8        0.19       -3.17      3.17 o 
   9   5   8        0.31        0.19      3.79 o 
  -5   6   8        4.66        3.84      3.72 o 
  -4   6   8       35.85       24.64      3.59 o 
  -3   6   8      154.36      141.63      6.12 o 
  -2   6   8       66.62       64.63      7.33 o 
  -1   6   8      279.55      274.19     12.58 o 
   0   6   8        5.76        5.93      2.63 o 
   1   6   8      259.03      252.17     11.41 o 
   2   6   8     2257.19     2165.34     66.89 o 
   3   6   8      368.00      383.13     13.81 o 
   4   6   8        9.85       10.16      2.07 o 
   5   6   8      603.46      628.93     17.03 o 
   6   6   8        7.63       11.04      2.90 o 
   7   6   8       81.52       89.05     12.99 o 
   8   6   8      394.87      422.92     20.59 o 
  -5   7   8       14.31       19.40      4.12 o 
  -4   7   8      166.90      173.22     11.15 o 
  -3   7   8        6.18        4.17      3.03 o 
  -2   7   8      196.07      184.89      7.34 o 
  -1   7   8      270.46      241.10      8.73 o 
   0   7   8       95.38       88.04      6.11 o 
   1   7   8      263.24      234.82     11.27 o 
   2   7   8        3.56        6.48      2.51 o 
   3   7   8       18.65       16.46      2.37 o 
   4   7   8      331.80      346.22     10.22 o 
   5   7   8      167.09      164.86      6.28 o 
   6   7   8      167.65      173.19      7.61 o 
   7   7   8       69.42       65.19      4.83 o 
   8   7   8      307.31      306.16     11.76 o 
  -4   8   8       49.02       48.65      6.29 o 
  -3   8   8      119.54      116.78      9.05 o 
  -2   8   8        5.76        3.27      3.45 o 
  -1   8   8      496.20      478.50     15.21 o 
   0   8   8      196.58      205.36      7.93 o 
   1   8   8       22.46       27.35      3.16 o 
   2   8   8      333.81      349.58     11.61 o 
   3   8   8      359.59      359.40     10.62 o 
   4   8   8      479.05      460.68     13.13 o 
   5   8   8      564.43      529.24     15.01 o 
   6   8   8       34.81       34.87      4.67 o 
   7   8   8       58.03       58.45      4.88 o 
   8   8   8      122.51      128.99      7.17 o 
  -3   9   8        0.77       -1.52      4.60 o 
  -2   9   8       81.09       76.18      5.69 o 
  -1   9   8       61.38       58.13      6.94 o 
   0   9   8        2.22       -0.08      3.15 o 
   1   9   8      107.16       99.32      5.51 o 
   2   9   8      313.41      288.88     10.60 o 
   3   9   8       19.66       20.67      3.29 o 
   4   9   8       78.06       75.46      5.64 o 
   5   9   8        3.02        1.78      2.65 o 
   6   9   8        3.29        2.93      2.92 o 
   7   9   8       37.07       29.84      4.42 o 
   8   9   8       81.24       81.31      6.06 o 
  -2  10   8        1.51        4.80      4.78 o 
  -1  10   8      162.68      148.80      9.64 o 
   0  10   8       98.68       84.63      5.77 o 
   1  10   8       70.55       72.70      5.24 o 
   2  10   8      216.85      214.18     12.20 o 
   3  10   8      356.36      361.03     14.40 o 
   4  10   8       18.94       16.47      3.68 o 
   5  10   8       97.32      110.46      6.18 o 
   6  10   8      398.97      389.95     12.31 o 
   7  10   8       62.73       63.38      6.11 o 
   0  11   8        0.54       -2.31      5.19 o 
   1  11   8        8.78        9.11      4.58 o 
   2  11   8       85.61       65.34      5.33 o 
   3  11   8        2.68       -1.10      3.29 o 
   4  11   8       11.38       12.08      3.65 o 
   5  11   8       17.40        6.63      3.71 o 
   6  11   8       86.65       73.28      5.64 o 
   3  12   8      343.56      352.84     15.38 o 
   4  12   8       39.37       39.10      7.13 o 
  -4  -7   9      158.26      149.22      7.83 o 
  -3  -7   9       51.42       49.44      5.56 o 
  -2  -7   9      238.00      238.39     22.50 o 
  -1  -7   9      111.61      108.15      7.09 o 
   0  -7   9        4.63       10.21      8.45 o 
   1  -7   9      190.86      193.61      9.33 o 
  -6  -6   9       42.36       44.63      4.87 o 
  -5  -6   9       40.71       37.79      8.81 o 
  -4  -6   9       47.26       40.35      5.20 o 
  -3  -6   9      211.61      212.51     19.55 o 
  -2  -6   9        6.00       10.85      7.15 o 
  -1  -6   9      237.12      233.56     27.90 o 
   0  -6   9       76.80       80.32      9.24 o 
   1  -6   9       44.31       36.78      4.05 o 
   2  -6   9      539.65      519.75     18.01 o 
   3  -6   9      180.23      167.81      8.68 o 
  -6  -5   9       49.37       27.29     14.25 o 
  -5  -5   9       68.12       73.12      6.23 o 
  -4  -5   9       81.50       89.26      7.70 o 
  -3  -5   9       26.17       19.36     11.20 o 
  -2  -5   9      255.09      249.54     26.37 o 
  -1  -5   9      350.50      290.67     21.16 o 
   0  -5   9       30.27       27.99      9.42 o 
   1  -5   9      177.37      185.32     26.78 o 
   2  -5   9      163.16      154.68     12.40 o 
   3  -5   9        4.20        2.55      3.27 o 
   4  -5   9       18.20       18.60      3.95 o 
  -7  -4   9       34.96       30.27      5.40 o 
  -6  -4   9        0.69        2.17      5.87 o 
  -5  -4   9        7.95        3.52      4.00 o 
  -4  -4   9        1.43        2.80      4.45 o 
  -3  -4   9      113.05      107.52     11.30 o 
  -2  -4   9       63.41       60.57      8.80 o 
  -1  -4   9     1205.16     1089.08     51.62 o 
   0  -4   9      359.82      331.62     21.23 o 
   1  -4   9      167.58      161.40     40.42 o 
   2  -4   9      668.36      603.71     37.26 o 
   3  -4   9      628.06      589.26     21.40 o 
   4  -4   9      222.71      223.15      9.64 o 
   5  -4   9      216.45      176.67      8.43 o 
  -7  -3   9       38.62       29.12     14.86 o 
  -6  -3   9      103.37      108.95     14.88 o 
  -5  -3   9      152.55      152.83     10.59 o 
  -4  -3   9      225.23      217.13     19.07 o 
  -3  -3   9      309.24      287.81     17.67 o 
  -2  -3   9      134.49      136.01     12.73 o 
  -1  -3   9      155.15      164.44     12.89 o 
   0  -3   9      162.38      157.43     13.37 o 
   1  -3   9      280.58      248.91     32.17 o 
   2  -3   9      484.17      507.23     35.23 o 
   3  -3   9       19.86       22.92      6.84 o 
   4  -3   9       27.02       23.13      3.43 o 
   5  -3   9      143.95      138.51      7.10 o 
   6  -3   9        4.24        2.68      3.43 o 
  -7  -2   9        0.05        5.81      4.77 o 
  -6  -2   9       38.48       30.73      9.69 o 
  -5  -2   9      100.53      102.73      7.42 o 
  -4  -2   9       32.87       24.49      3.95 o 
  -3  -2   9      509.04      497.82     24.87 o 
  -2  -2   9       44.32       37.74      6.33 o 
  -1  -2   9      350.40      347.62     15.43 o 
   0  -2   9      565.16      596.93     32.47 o 
   1  -2   9      861.67      857.50     38.47 o 
   2  -2   9      259.78      278.45     16.73 o 
   3  -2   9     1131.84     1135.29     48.01 o 
   4  -2   9      328.89      322.53     13.82 o 
   5  -2   9      372.43      357.83     14.67 o 
   6  -2   9      452.01      440.00     15.38 o 
  -7  -1   9      106.19      117.13     29.63 o 
  -6  -1   9       43.03       43.65      9.15 o 
  -5  -1   9       56.23       55.95      5.32 o 
  -4  -1   9      379.70      378.73     13.81 o 
  -3  -1   9      586.55      564.80     26.87 o 
  -2  -1   9       19.73       16.45      4.17 o 
  -1  -1   9     1118.00     1111.61     37.59 o 
   0  -1   9      258.98      257.74     12.01 o 
   1  -1   9        3.79        6.75      3.57 o 
   2  -1   9      494.65      503.06     23.80 o 
   3  -1   9      172.12      175.80     11.74 o 
   4  -1   9       20.30       18.43      5.39 o 
   5  -1   9       26.42       28.66      3.40 o 
   6  -1   9        1.13        2.78      3.06 o 
   7  -1   9        0.42        0.53      3.39 o 
  -7   0   9       12.25       15.48      5.53 o 
  -6   0   9       62.22       47.21      5.57 o 
  -5   0   9       42.19       34.26      7.74 o 
  -4   0   9       55.47       49.41      8.61 o 
  -3   0   9      701.22      700.84     21.77 o 
  -2   0   9       12.51       16.22      1.91 o 
  -1   0   9      593.51      574.01     39.60 o 
   0   0   9     1900.89     1902.08     76.09 o 
   1   0   9      717.09      737.02     21.87 o 
   2   0   9       47.38       73.64     13.24 o 
   3   0   9     2433.72     2380.04    108.53 o 
   4   0   9      345.44      361.14     18.04 o 
   5   0   9      412.42      399.23     13.33 o 
   6   0   9      656.44      639.34     20.27 o 
   7   0   9      187.72      189.19      8.45 o 
  -7   1   9       27.15       37.01      7.14 o 
  -6   1   9       77.98       82.27      6.52 o 
  -5   1   9      197.83      212.15     11.13 o 
  -4   1   9      225.79      253.26     10.33 o 
  -3   1   9      630.58      639.05     19.93 o 
  -2   1   9      198.72      212.60      7.60 o 
  -1   1   9     1593.39     1520.66     88.58 o 
   0   1   9       67.68       75.95     11.81 o 
   1   1   9      110.03       87.56     11.61 o 
   2   1   9      737.23      762.10     25.93 o 
   3   1   9      362.49      352.23     16.63 o 
   4   1   9       80.92       79.85      6.84 o 
   5   1   9       56.52       46.06      3.65 o 
   6   1   9        8.98        5.45      3.04 o 
   7   1   9       66.20       57.01      4.90 o 
   8   1   9        0.27       -0.83      5.57 o 
  -7   2   9        0.09       -3.52      4.10 o 
  -6   2   9       40.01       31.48      9.83 o 
  -5   2   9      169.50      158.85      8.14 o 
  -4   2   9      193.15      200.90     13.64 o 
  -3   2   9      212.09      221.59      7.89 o 
  -2   2   9      299.61      306.16      9.44 o 
  -1   2   9      290.38      291.39     14.33 o 
   0   2   9      166.26      189.45     10.09 o 
   1   2   9      746.48      748.71     30.50 o 
   2   2   9      779.40      817.68     22.92 o 
   3   2   9     1734.41     1788.27     69.26 o 
   4   2   9      204.07      241.90     12.62 o 
   5   2   9      405.97      394.77     18.92 o 
   6   2   9      432.94      466.46     15.59 o 
   7   2   9      233.11      227.19     12.11 o 
   8   2   9      105.07       92.21     14.44 o 
  -6   3   9      167.80      163.60     15.59 o 
  -5   3   9       52.35       47.65     11.20 o 
  -4   3   9       50.85       52.33      5.91 o 
  -3   3   9      872.56      877.70     25.23 o 
  -2   3   9      352.81      363.68     11.10 o 
  -1   3   9      949.25      983.29     36.33 o 
   0   3   9      544.92      532.51     22.78 o 
   1   3   9      360.31      344.21     15.73 o 
   2   3   9      546.05      524.60     17.55 o 
   3   3   9      511.28      506.69     17.09 o 
   4   3   9        4.11        2.41      3.08 o 
   5   3   9       64.40       63.17      6.29 o 
   6   3   9       47.64       45.82      3.88 o 
   7   3   9      113.48      118.46      6.29 o 
   8   3   9       27.02       22.95      4.16 o 
  -6   4   9        8.26       10.95      6.82 o 
  -5   4   9       11.18       16.84      5.23 o 
  -4   4   9        1.21        6.31      4.23 o 
  -3   4   9      103.16      109.47      7.27 o 
  -2   4   9      862.83      826.00     32.46 o 
  -1   4   9        8.31        8.60      2.25 o 
   0   4   9      255.11      244.63      9.21 o 
   1   4   9      582.07      622.59     17.88 o 
   2   4   9       55.64       62.80      3.71 o 
   3   4   9      210.35      221.96      8.71 o 
   4   4   9     1805.80     1829.25     70.71 o 
   5   4   9      401.18      390.32     18.43 o 
   6   4   9      147.40      177.47      9.48 o 
   7   4   9      195.50      188.43      8.30 o 
   8   4   9       27.04       30.44      6.94 o 
  -5   5   9       84.39       86.00      5.40 o 
  -4   5   9       91.96       93.35      8.03 o 
  -3   5   9      121.65      128.50      8.35 o 
  -2   5   9       20.20       13.04      4.68 o 
  -1   5   9      143.60      127.47      7.04 o 
   0   5   9      768.42      748.97     29.28 o 
   1   5   9      101.40      102.45      5.14 o 
   2   5   9      192.29      192.53      7.98 o 
   3   5   9      478.11      475.32     16.50 o 
   4   5   9     1037.50     1042.97     33.69 o 
   5   5   9       68.12       66.22      4.07 o 
   6   5   9        1.12        3.15      3.05 o 
   7   5   9       51.62       52.36      4.53 o 
   8   5   9      150.94      157.84      7.87 o 
  -5   6   9      115.53      113.84      8.45 o 
  -4   6   9       28.56       32.32      3.77 o 
  -3   6   9        9.55        9.80      4.10 o 
  -2   6   9      132.47      135.01      8.76 o 
  -1   6   9       32.23       36.18     10.18 o 
   0   6   9     1088.45     1038.42     73.61 o 
   1   6   9      748.60      752.88     29.79 o 
   2   6   9       81.82       93.28      5.25 o 
   3   6   9       82.23       84.10      5.02 o 
   4   6   9      577.85      590.61     20.35 o 
   5   6   9       57.14       60.76      4.10 o 
   6   6   9      875.00      898.53     26.75 o 
   7   6   9      466.33      477.96     15.89 o 
   8   6   9       18.32       19.67      4.20 o 
  -4   7   9       13.76        6.88      3.93 o 
  -3   7   9      118.08      103.07      5.57 o 
  -2   7   9       91.82       85.13      6.83 o 
  -1   7   9        0.46       -1.15      3.27 o 
   0   7   9        3.47        7.22      3.08 o 
   1   7   9       13.51       10.63      3.23 o 
   2   7   9        4.11        4.89      2.93 o 
   3   7   9      157.24      153.92      7.36 o 
   4   7   9      113.00      114.34      5.00 o 
   5   7   9       16.80       19.33      2.92 o 
   6   7   9      235.09      238.91     13.16 o 
   7   7   9      135.57      123.67      6.78 o 
   8   7   9       97.51      106.19      6.84 o 
  -3   8   9       71.29       71.33      4.43 o 
  -2   8   9      164.87      175.73      6.45 o 
  -1   8   9       43.45       47.72      4.45 o 
   0   8   9       41.18       45.79      5.16 o 
   1   8   9      330.23      331.43     15.24 o 
   2   8   9      894.00      834.26     33.61 o 
   3   8   9       67.55       74.04      4.58 o 
   4   8   9      461.79      492.08     14.40 o 
   5   8   9       83.71       85.07      4.67 o 
   6   8   9      188.56      186.68      8.34 o 
   7   8   9      138.40      149.49      7.53 o 
   8   8   9      159.18      152.42      9.72 o 
  -3   9   9        2.21        0.41      6.11 o 
  -2   9   9       25.75       24.36      5.07 o 
  -1   9   9        0.38        1.86      4.47 o 
   0   9   9       41.52       40.62      4.10 o 
   1   9   9       43.52       41.80      4.50 o 
   2   9   9      194.97      183.59     10.88 o 
   3   9   9        8.49       15.69      3.24 o 
   4   9   9       12.20       12.35      3.28 o 
   5   9   9       52.40       59.93      4.31 o 
   6   9   9       38.51       34.89      4.29 o 
   7   9   9       13.13        9.71      4.01 o 
  -1  10   9      143.35      149.30      8.95 o 
   0  10   9       19.71       16.78      3.96 o 
   1  10   9      197.68      195.05      8.64 o 
   2  10   9      334.01      317.43     11.77 o 
   3  10   9        4.67        2.30      3.32 o 
   4  10   9      455.97      416.16     19.06 o 
   5  10   9      109.94      107.55      6.25 o 
   6  10   9       64.13       64.94      5.58 o 
   0  11   9       13.82       10.89      4.95 o 
   1  11   9       20.06       11.98      5.70 o 
   2  11   9       56.09       63.60      8.55 o 
   3  11   9       16.00       19.68      4.04 o 
   4  11   9        1.67       -3.49      3.49 o 
   5  11   9       80.06       76.70      5.72 o 
  -2  -7  10       39.47       28.51     16.90 o 
  -4  -6  10       16.30        8.70      9.16 o 
  -3  -6  10       81.07       88.10     12.28 o 
  -2  -6  10      282.38      265.12     30.75 o 
  -1  -6  10      115.19       92.65     19.75 o 
   0  -6  10      188.42      178.21     25.96 o 
   1  -6  10      309.77      297.25     15.44 o 
  -5  -5  10       26.27       42.96     15.48 o 
  -4  -5  10       68.99       80.79      9.51 o 
  -3  -5  10      259.07      249.56     18.26 o 
  -2  -5  10      125.32      151.14     29.73 o 
  -1  -5  10       32.28       10.54     12.42 o 
   0  -5  10      245.48      214.60     18.48 o 
   1  -5  10      176.40      193.12     50.19 o 
   2  -5  10        1.75        3.80      4.21 o 
   3  -5  10       21.96       14.80      7.23 o 
  -6  -4  10        0.34        9.16     11.81 o 
  -5  -4  10       19.01       25.30      4.71 o 
  -4  -4  10       94.43       84.48      6.34 o 
  -3  -4  10      293.41      271.23     15.35 o 
  -2  -4  10      140.18      132.07     12.31 o 
  -1  -4  10      327.22      265.11     19.45 o 
   0  -4  10      181.30      165.96     15.33 o 
   1  -4  10      595.57      555.25     77.89 o 
   2  -4  10      547.71      537.73     40.83 o 
   3  -4  10       22.65       17.05      3.33 o 
   4  -4  10      664.62      670.87     22.04 o 
  -6  -3  10       11.62        6.31     10.79 o 
  -5  -3  10      437.91      442.96     16.45 o 
  -4  -3  10       24.38       23.69     10.91 o 
  -3  -3  10       53.95       62.85      9.16 o 
  -2  -3  10      247.54      259.24     13.59 o 
  -1  -3  10       88.48       76.04      8.09 o 
   0  -3  10       28.43       30.64     11.00 o 
   1  -3  10      193.76      169.77     28.20 o 
   2  -3  10        0.61        5.28      6.65 o 
   3  -3  10       11.83       16.72      7.42 o 
   4  -3  10       33.00       36.91      3.94 o 
   5  -3  10      104.63      111.72      6.62 o 
  -6  -2  10       18.78       22.89      5.26 o 
  -5  -2  10      104.13      101.83      9.99 o 
  -4  -2  10      373.36      348.63     25.40 o 
  -3  -2  10       41.97       44.71      7.73 o 
  -2  -2  10      193.55      190.98     13.30 o 
  -1  -2  10     1025.06      980.74     30.19 o 
   0  -2  10       67.56       77.90     17.21 o 
   1  -2  10      624.20      649.57     38.28 o 
   2  -2  10     1279.26     1288.89     54.46 o 
   3  -2  10      300.86      285.85     17.35 o 
   4  -2  10      681.41      674.36     31.92 o 
   5  -2  10      220.29      207.37      8.95 o 
   6  -2  10      266.75      249.66     11.18 o 
  -6  -1  10       61.56       72.02      6.52 o 
  -5  -1  10      336.73      319.46     17.99 o 
  -4  -1  10       56.20       55.54      4.91 o 
  -3  -1  10      404.61      361.60     20.01 o 
  -2  -1  10      417.74      403.38     17.43 o 
  -1  -1  10       82.45       76.66      6.46 o 
   0  -1  10        2.49       -0.38      3.88 o 
   1  -1  10      418.36      402.84     21.36 o 
   2  -1  10       10.60        5.50      5.50 o 
   3  -1  10       40.32       49.55      7.16 o 
   4  -1  10       42.02       37.96      6.72 o 
   5  -1  10       16.76       15.84      3.27 o 
   6  -1  10        1.22        0.84      3.39 o 
  -6   0  10       40.00       47.81      5.92 o 
  -5   0  10       10.74        9.44      5.74 o 
  -4   0  10       10.83       12.89      3.65 o 
  -3   0  10       90.98       83.96      5.20 o 
  -2   0  10      898.94      888.05     31.91 o 
  -1   0  10      631.34      630.51     31.03 o 
   0   0  10       74.77      116.98     10.78 o 
   1   0  10      396.75      433.25     21.06 o 
   2   0  10     1096.15     1255.90    100.18 o 
   3   0  10      414.08      445.73     21.32 o 
   4   0  10      574.41      550.29     26.57 o 
   5   0  10      622.42      639.44     49.79 o 
   6   0  10      314.09      313.61     11.94 o 
   7   0  10      124.62      108.42      9.24 o 
  -6   1  10       70.83       79.54     11.54 o 
  -5   1  10      255.80      260.84     11.44 o 
  -4   1  10      199.53      205.62      9.25 o 
  -3   1  10      208.02      206.56      9.47 o 
  -2   1  10       52.86       49.91      4.76 o 
  -1   1  10      286.29      278.14     17.63 o 
   0   1  10       26.79       26.79      7.53 o 
   1   1  10      364.08      368.98     19.79 o 
   2   1  10        0.07        1.38      3.26 o 
   3   1  10      153.56      154.24      9.79 o 
   4   1  10        5.30       -3.76      3.76 o 
   5   1  10       53.77       55.92      7.00 o 
   6   1  10       95.45       85.76      6.39 o 
   7   1  10        5.95        6.96      3.58 o 
  -6   2  10      105.67      100.59     17.51 o 
  -5   2  10        9.59        5.47      7.35 o 
  -4   2  10       74.29       81.19      5.63 o 
  -3   2  10        9.21        9.38      5.29 o 
  -2   2  10       10.93       10.63      2.22 o 
  -1   2  10      304.97      308.89     15.50 o 
   0   2  10     1420.46     1396.29     55.39 o 
   1   2  10      111.13      133.32      8.21 o 
   2   2  10      734.87      806.80     26.44 o 
   3   2  10      355.42      380.12     17.76 o 
   4   2  10      261.42      301.64     15.36 o 
   5   2  10      703.35      726.55     31.69 o 
   6   2  10      283.00      258.22      9.92 o 
   7   2  10       98.46       96.32      6.03 o 
  -6   3  10        3.67        7.53     10.59 o 
  -5   3  10       95.10       88.17     11.26 o 
  -4   3  10      209.04      192.32     11.45 o 
  -3   3  10       43.22       46.16      5.03 o 
  -2   3  10       46.68       48.97      3.10 o 
  -1   3  10      104.37      113.74      4.97 o 
   0   3  10      989.03      963.31     39.26 o 
   1   3  10        1.50        4.28      2.91 o 
   2   3  10      121.39      116.27      5.57 o 
   3   3  10      142.25      141.95      8.47 o 
   4   3  10      100.24       91.89      7.28 o 
   5   3  10      173.73      166.23     10.75 o 
   6   3  10      351.15      335.59     11.97 o 
   7   3  10       29.27       30.53      4.19 o 
  -5   4  10        4.68        1.18      5.14 o 
  -4   4  10      348.08      325.14     16.26 o 
  -3   4  10       65.90       69.16      6.05 o 
  -2   4  10       33.58       34.89      3.91 o 
  -1   4  10      196.89      209.04      9.62 o 
   0   4  10      340.40      353.52     12.71 o 
   1   4  10       33.94       34.47      2.86 o 
   2   4  10     2120.96     2230.93     69.08 o 
   3   4  10      844.16      868.66     28.36 o 
   4   4  10      272.99      268.94     13.79 o 
   5   4  10      464.10      497.06     22.81 o 
   6   4  10      308.24      313.54     16.14 o 
   7   4  10      122.18      132.87      7.66 o 
   8   4  10      349.87      338.54     12.94 o 
  -5   5  10        4.86       -7.94      7.94 o 
  -4   5  10        0.53       -3.66      4.52 o 
  -3   5  10        5.54        2.05      3.88 o 
  -2   5  10       96.04       87.24      9.98 o 
  -1   5  10      134.85      139.28     11.10 o 
   0   5  10       78.24       85.51      5.28 o 
   1   5  10       56.29       61.36      3.98 o 
   2   5  10       57.56       60.03      4.09 o 
   3   5  10      214.46      212.15      9.88 o 
   4   5  10       21.08       18.33      4.19 o 
   5   5  10       38.30       40.69      5.52 o 
   6   5  10      249.41      269.45     17.75 o 
   7   5  10      122.46      121.02     11.01 o 
   8   5  10       43.92       36.47      6.96 o 
  -4   6  10       23.43       37.88      6.40 o 
  -3   6  10       87.69       87.30     11.81 o 
  -2   6  10      297.68      271.87     13.24 o 
  -1   6  10      196.88      196.54     10.03 o 
   0   6  10      511.20      509.89     21.14 o 
   1   6  10       45.39       45.01      4.21 o 
   2   6  10      300.63      298.53     11.40 o 
   3   6  10      632.39      672.79     22.73 o 
   4   6  10      607.30      613.55     21.14 o 
   5   6  10      328.87      327.57     16.38 o 
   6   6  10      331.32      342.57     12.18 o 
   7   6  10       25.81       20.71      4.08 o 
   8   6  10      129.43      137.36     11.64 o 
  -4   7  10       15.01       -2.65      7.74 o 
  -3   7  10        5.50        3.96      4.53 o 
  -2   7  10       26.25       20.84      4.60 o 
  -1   7  10       33.68       39.01      8.45 o 
   0   7  10        5.43        0.61      3.05 o 
   1   7  10       82.99       93.91      6.55 o 
   2   7  10        9.34        6.20      3.23 o 
   3   7  10       78.90       91.26      8.12 o 
   4   7  10      237.36      256.05     10.78 o 
   5   7  10       34.41       41.77      5.83 o 
   6   7  10      105.08      115.93      6.32 o 
   7   7  10      212.16      233.57      9.96 o 
  -3   8  10       57.70       57.90      5.60 o 
  -2   8  10       63.58       66.89      7.13 o 
  -1   8  10       38.14       39.14     11.40 o 
   0   8  10      591.74      599.38     25.32 o 
   1   8  10      114.35      116.00      7.71 o 
   2   8  10       93.94       96.64      6.93 o 
   3   8  10      481.79      481.66     20.87 o 
   4   8  10      141.10      131.10      7.39 o 
   5   8  10      143.42      160.02      7.44 o 
   6   8  10      384.60      400.12     14.08 o 
   7   8  10        3.95       -0.05      3.69 o 
  -2   9  10       28.76       26.16      5.04 o 
  -1   9  10       12.23       11.07      3.63 o 
   0   9  10        0.07       -3.80      3.80 o 
   1   9  10      102.44      101.58      7.74 o 
   2   9  10        0.31       -1.63      3.91 o 
   3   9  10       40.89       37.59      3.99 o 
   4   9  10      119.38      121.04      6.30 o 
   5   9  10       13.21       16.21      4.10 o 
   6   9  10       90.39       94.21      6.29 o 
   7   9  10      182.29      197.32      9.38 o 
  -1  10  10       41.73       40.45      5.74 o 
   0  10  10      370.99      382.90     16.05 o 
   1  10  10      167.99      173.22     12.61 o 
   2  10  10       37.30       32.71      4.23 o 
   3  10  10      187.33      193.97     10.78 o 
   4  10  10      124.71      134.09     14.09 o 
   5  10  10      128.22      131.11      6.93 o 
   6  10  10      197.88      205.60     10.62 o 
   2  11  10        5.65        4.57      4.46 o 
   3  11  10       18.25       16.32      4.74 o 
   4  11  10       56.57       58.94      7.23 o 
  -4  -5  11       21.74       16.18      7.69 o 
  -3  -5  11       59.99       70.81     11.42 o 
  -2  -5  11       10.30       -5.09     11.61 o 
  -1  -5  11      116.38       96.11     19.34 o 
   0  -5  11       23.04       24.70     14.66 o 
   1  -5  11       58.88       64.12     12.26 o 
  -5  -4  11       64.84       60.07     16.29 o 
  -4  -4  11       28.43       23.48      7.28 o 
  -3  -4  11      180.22      190.81     13.12 o 
  -2  -4  11      307.18      289.15     28.91 o 
  -1  -4  11      145.18      121.38     14.20 o 
   0  -4  11      661.14      567.51     31.37 o 
   1  -4  11      214.82      204.46     17.19 o 
   2  -4  11      273.09      263.53     38.18 o 
   3  -4  11      591.46      570.41     30.59 o 
  -5  -3  11       15.85       15.48     11.81 o 
  -4  -3  11       48.03       38.25      5.66 o 
  -3  -3  11      103.39       97.53     17.72 o 
  -2  -3  11        6.50        3.32      5.20 o 
  -1  -3  11       40.50       26.04      8.80 o 
   0  -3  11       87.67       94.94     12.18 o 
   1  -3  11       10.84        5.31      7.51 o 
   2  -3  11        8.33        4.72      7.33 o 
   3  -3  11        0.55       -6.21      6.21 o 
   4  -3  11        3.79        3.13      7.27 o 
  -6  -2  11      159.83      113.62     19.14 o 
  -5  -2  11       12.26       11.91      4.39 o 
  -4  -2  11       51.64       52.58     10.95 o 
  -3  -2  11      111.81      120.05     11.43 o 
  -2  -2  11      310.75      311.05     32.38 o 
  -1  -2  11      111.56      115.10      9.44 o 
   0  -2  11      799.50      729.74     35.33 o 
   1  -2  11      688.81      700.95     56.61 o 
   2  -2  11      336.74      328.60     19.65 o 
   3  -2  11      410.96      402.16     22.40 o 
   4  -2  11      457.93      437.92     24.01 o 
   5  -2  11      192.49      175.64     13.90 o 
  -6  -1  11        1.10       10.02      6.21 o 
  -5  -1  11       45.27       48.16      6.98 o 
  -4  -1  11      102.66      111.96     14.82 o 
  -3  -1  11      105.33       99.94     10.13 o 
  -2  -1  11        0.72       -4.47      4.47 o 
  -1  -1  11        6.63        7.06      4.42 o 
   0  -1  11       47.43       65.86      9.77 o 
   1  -1  11       38.53       26.12      7.24 o 
   2  -1  11       40.20       34.40      7.01 o 
   3  -1  11        4.56        5.07      5.52 o 
   4  -1  11       34.72       29.75     10.49 o 
   5  -1  11       31.04       25.18      7.49 o 
  -6   0  11        6.12       10.27      6.01 o 
  -5   0  11       27.90       34.57      5.40 o 
  -4   0  11      282.47      253.10     10.79 o 
  -3   0  11       50.48       54.57      4.64 o 
  -2   0  11      356.75      350.51     18.27 o 
  -1   0  11       18.07       18.72      7.84 o 
   0   0  11      407.70      434.60     55.08 o 
   1   0  11     1020.02     1103.88     80.23 o 
   2   0  11      406.79      394.12     19.81 o 
   3   0  11      332.30      355.02     18.73 o 
   4   0  11      779.08      797.48     35.36 o 
   5   0  11      150.96      139.62     20.36 o 
   6   0  11      232.21      232.44     13.03 o 
  -6   1  11       42.08       24.64     13.44 o 
  -5   1  11        1.15       -0.54      3.98 o 
  -4   1  11       70.11       70.87      5.72 o 
  -3   1  11        6.91        9.31      3.52 o 
  -2   1  11       38.10       42.47      5.10 o 
  -1   1  11       52.24       31.75     13.44 o 
   0   1  11       32.21       34.52      7.70 o 
   1   1  11      221.26      167.99     18.73 o 
   2   1  11      303.00      280.59     30.24 o 
   3   1  11        6.37        4.33      6.01 o 
   4   1  11      159.00      145.99     10.55 o 
   5   1  11      245.60      247.65     34.01 o 
   6   1  11        5.77        4.73      5.42 o 
  -5   2  11       12.98       16.01     12.83 o 
  -4   2  11       15.98       22.07      7.62 o 
  -3   2  11       91.28       93.45      5.58 o 
  -2   2  11     1051.54     1167.53     38.49 o 
  -1   2  11      232.15      238.85     23.42 o 
   0   2  11      317.58      307.56     18.63 o 
   1   2  11      720.49      741.42     31.30 o 
   2   2  11      535.71      561.27     34.51 o 
   3   2  11      540.84      592.21     26.07 o 
   4   2  11      958.12      940.43     39.37 o 
   5   2  11      130.34      111.71     18.22 o 
   6   2  11      282.16      274.76     18.02 o 
   7   2  11      369.49      394.66     21.46 o 
  -5   3  11       10.15        7.94      9.77 o 
  -4   3  11        0.75       -3.67      7.13 o 
  -3   3  11       11.30        7.17      3.81 o 
  -2   3  11       14.76       14.40      6.11 o 
  -1   3  11      168.81      164.32     12.62 o 
   0   3  11       62.34       71.03      6.57 o 
   1   3  11       12.62       10.95      3.90 o 
   2   3  11      176.77      185.01     14.97 o 
   3   3  11      169.58      152.34      9.47 o 
   4   3  11      142.96      132.08      9.37 o 
   5   3  11      207.27      187.10     11.83 o 
   6   3  11       17.58       15.38      5.41 o 
   7   3  11      192.19      193.64      8.95 o 
  -5   4  11       58.08       58.03     12.42 o 
  -4   4  11       39.35       63.42     16.80 o 
  -3   4  11       29.83       38.39      7.23 o 
  -2   4  11      241.97      239.57     11.91 o 
  -1   4  11      436.62      456.34     18.74 o 
   0   4  11      311.17      318.22     13.37 o 
   1   4  11      695.56      756.66     25.05 o 
   2   4  11      651.27      632.57     21.31 o 
   3   4  11      168.26      202.67     25.35 o 
   4   4  11      521.68      541.22     24.21 o 
   5   4  11      275.15      271.44     14.76 o 
   6   4  11      145.10      141.32     13.24 o 
   7   4  11      195.33      190.39      8.86 o 
  -4   5  11        9.71        6.72      7.74 o 
  -3   5  11        0.66        0.81      4.03 o 
  -2   5  11       26.39       25.43      6.92 o 
  -1   5  11      187.97      183.26      9.19 o 
   0   5  11       17.14       27.08      3.24 o 
   1   5  11        0.88        1.72      2.56 o 
   2   5  11      117.39      122.66      6.29 o 
   3   5  11      202.53      202.89     11.11 o 
   4   5  11       47.27       47.80      5.66 o 
   5   5  11      433.59      437.85     20.77 o 
   6   5  11      107.84      102.36      9.08 o 
   7   5  11       72.81       78.04      8.22 o 
  -4   6  11       74.18       79.21     12.62 o 
  -3   6  11       52.61       61.94      6.77 o 
  -2   6  11      105.24      107.70      7.55 o 
  -1   6  11      309.33      322.56     16.09 o 
   0   6  11       39.06       41.32      4.29 o 
   1   6  11      455.69      467.89     19.54 o 
   2   6  11      507.41      514.96     21.36 o 
   3   6  11       58.05       70.90      4.96 o 
   4   6  11      304.77      295.43     15.88 o 
   5   6  11      232.62      256.13     14.32 o 
   6   6  11       18.34       17.31      5.52 o 
   7   6  11      173.01      180.18      8.70 o 
  -3   7  11        2.43        3.05      7.13 o 
  -2   7  11        9.59        7.41      9.77 o 
  -1   7  11       57.73       51.61      5.62 o 
   0   7  11       43.65       51.52      5.18 o 
   1   7  11        2.93        0.07      3.18 o 
   2   7  11       79.95      101.05      6.98 o 
   3   7  11      122.69      131.63      8.19 o 
   4   7  11       48.54       50.40      6.52 o 
   5   7  11      470.21      465.30     22.03 o 
   6   7  11      193.56      215.13     11.88 o 
   7   7  11       43.10       51.61      5.11 o 
  -2   8  11       39.21       35.84      8.14 o 
  -1   8  11      244.83      255.56     13.42 o 
   0   8  11       59.56       65.09      6.26 o 
   1   8  11      206.91      205.71     11.10 o 
   2   8  11      362.52      340.77     15.73 o 
   3   8  11      124.00      121.99      8.29 o 
   4   8  11      108.61      105.54      7.74 o 
   5   8  11      107.20      110.69     10.28 o 
   6   8  11        2.87        3.17      3.74 o 
  -1   9  11        9.03       17.72      6.92 o 
   0   9  11       56.36       56.63      6.26 o 
   1   9  11        4.70        2.90      4.09 o 
   2   9  11       11.48        6.85      4.44 o 
   3   9  11       70.95       72.26      6.89 o 
   4   9  11        2.39        0.27      4.29 o 
   5   9  11       91.31       90.34      6.56 o 
   6   9  11      183.14      189.85      8.98 o 
   1  10  11        2.08        2.24      6.31 o 
   2  10  11      106.82       97.66      8.11 o 
   3  10  11       87.91       76.14      5.53 o 
   4  10  11       34.12       24.63      4.28 o 
   5  10  11       70.76       75.93     14.25 o 
  -3  -4  12      117.74       78.60     17.51 o 
  -2  -4  12      156.59      162.29     22.60 o 
  -1  -4  12      353.86      298.48     22.22 o 
   0  -4  12      215.71      196.07     17.73 o 
   1  -4  12      188.63      197.02     35.23 o 
  -4  -3  12        9.29       14.80      8.40 o 
  -3  -3  12        1.19        5.28      7.39 o 
  -2  -3  12       11.21       19.75     12.01 o 
  -1  -3  12       10.37        4.23      8.17 o 
   0  -3  12       14.94       13.11      8.55 o 
   1  -3  12        1.51        9.54      7.88 o 
   2  -3  12        5.38       -0.81      7.29 o 
   3  -3  12       16.17        8.91      8.07 o 
  -4  -2  12      107.95      116.92     12.13 o 
  -3  -2  12      219.99      195.85     15.11 o 
  -2  -2  12      103.83      104.02     10.91 o 
  -1  -2  12      404.39      403.70     24.01 o 
   0  -2  12      473.82      432.53     24.78 o 
   1  -2  12      169.40      159.32     14.14 o 
   2  -2  12      387.87      404.88     23.08 o 
   3  -2  12      205.51      200.06     15.24 o 
   4  -2  12       60.51       45.28      8.72 o 
  -5  -1  12        3.49        4.09      4.48 o 
  -4  -1  12        2.96        5.27      5.23 o 
  -3  -1  12       89.51       98.42     10.66 o 
  -2  -1  12       11.07       12.57      5.89 o 
  -1  -1  12       15.32       18.82      6.35 o 
   0  -1  12      140.53      128.69     11.98 o 
   1  -1  12      102.42       89.83     10.32 o 
   2  -1  12        1.56       -0.59      5.79 o 
   3  -1  12      112.36      100.24     12.93 o 
   4  -1  12       33.10       33.50      9.88 o 
  -5   0  12       57.25       47.23      6.44 o 
  -4   0  12      102.81      108.67     11.44 o 
  -3   0  12      129.85      138.48      7.82 o 
  -2   0  12      128.61      144.18     10.82 o 
  -1   0  12      670.34      669.48     49.79 o 
   0   0  12      699.76      640.69     48.46 o 
   1   0  12      168.93      167.05     13.24 o 
   2   0  12      498.83      533.21     25.58 o 
   3   0  12      698.98      692.77     31.67 o 
   4   0  12      112.65      134.71     10.98 o 
   5   0  12      136.26      105.84     10.30 o 
  -5   1  12        4.25        6.72     11.00 o 
  -4   1  12       14.99       14.55      8.18 o 
  -3   1  12        0.30        2.21      3.45 o 
  -2   1  12       30.25       31.70      5.43 o 
  -1   1  12        4.49       -4.74      6.84 o 
   0   1  12      116.23      107.69     11.94 o 
   1   1  12       64.89       69.75      8.55 o 
   2   1  12       10.58        5.79      4.21 o 
   3   1  12      322.14      356.73     18.42 o 
   4   1  12      107.06      116.98      9.77 o 
   5   1  12       12.65        2.70      5.47 o 
   6   1  12      150.91      147.22     14.66 o 
  -5   2  12       62.14       60.07     13.85 o 
  -4   2  12      121.08      129.21     12.91 o 
  -3   2  12      282.63      289.72     20.77 o 
  -2   2  12      149.37      155.10      6.94 o 
  -1   2  12      132.75      141.04     15.07 o 
   0   2  12      634.06      594.15     30.23 o 
   1   2  12      416.92      398.90     32.38 o 
   2   2  12      281.26      294.27     14.87 o 
   3   2  12      420.22      428.47     20.53 o 
   4   2  12       71.70       67.86      7.53 o 
   5   2  12      326.01      322.02     17.72 o 
   6   2  12      201.97      224.71     14.73 o 
  -4   3  12        1.75       -1.02      8.14 o 
  -3   3  12        0.26        4.28      5.91 o 
  -2   3  12       66.96       73.30      5.43 o 
  -1   3  12       11.11       10.18      5.50 o 
   0   3  12       59.12       67.51      6.73 o 
   1   3  12      285.20      279.78     14.75 o 
   2   3  12       99.70      100.02      7.03 o 
   3   3  12      104.43      114.34      8.30 o 
   4   3  12      263.76      258.04     14.35 o 
   5   3  12      137.20      134.95     10.24 o 
   6   3  12      230.27      256.26     33.90 o 
  -4   4  12       52.82       55.39     11.61 o 
  -3   4  12      189.93      202.62     11.59 o 
  -2   4  12      118.22      127.71      7.77 o 
  -1   4  12       39.99       43.93      5.09 o 
   0   4  12      515.04      536.89     25.45 o 
   1   4  12      190.84      197.19      8.31 o 
   2   4  12      140.80      153.09     16.19 o 
   3   4  12      469.66      518.92     23.24 o 
   4   4  12      115.60      116.62      8.88 o 
   5   4  12       92.27       86.65     22.40 o 
   6   4  12      143.93      148.36     11.22 o 
  -4   5  12        0.62       -7.53      7.53 o 
  -3   5  12        2.72        1.34      4.52 o 
  -2   5  12       33.22       38.95      5.04 o 
  -1   5  12        0.56       -0.04      3.87 o 
   0   5  12       59.53       62.64      4.71 o 
   1   5  12      249.46      267.32     12.09 o 
   2   5  12      259.38      279.47     11.07 o 
   3   5  12      119.47      131.78      8.79 o 
   4   5  12      518.47      563.43     25.43 o 
   5   5  12       95.28       84.32      7.95 o 
   6   5  12      132.32      131.02     10.66 o 
  -3   6  12       85.48       86.13     11.40 o 
  -2   6  12      233.92      268.00     15.17 o 
  -1   6  12       32.56       38.09      5.29 o 
   0   6  12      206.03      231.22     11.33 o 
   1   6  12      115.93      118.62      7.09 o 
   2   6  12      118.83      119.60      7.36 o 
   3   6  12      212.66      220.82     15.27 o 
   4   6  12      237.05      247.69     13.68 o 
   5   6  12       31.28       27.86      7.74 o 
   6   6  12      205.41      195.53     13.09 o 
  -2   7  12       15.95        9.37      6.31 o 
  -1   7  12       11.64       16.41      4.40 o 
   0   7  12       22.11       26.75      5.80 o 
   1   7  12       62.94       68.85      5.86 o 
   2   7  12      227.53      223.62     11.33 o 
   3   7  12       54.01       53.66      7.94 o 
   4   7  12      505.20      532.42     24.23 o 
   5   7  12       98.88      103.47      8.77 o 
   6   7  12       60.03       56.88      7.62 o 
  -1   8  12        7.06       11.00      6.31 o 
   0   8  12      139.05      142.61      9.24 o 
   1   8  12       58.75       51.04      5.71 o 
   2   8  12        4.08        2.32      4.17 o 
   3   8  12        7.92       -2.19      6.41 o 
   4   8  12      134.13      137.65     12.22 o 
   5   8  12       13.12       22.81      7.13 o 
   0   9  12        2.12        0.20      5.70 o 
   1   9  12       42.38       41.34      5.86 o 
   2   9  12       32.57       25.66      8.55 o 
   3   9  12       40.79       42.92      5.97 o 
   4   9  12      331.05      314.60     21.58 o 
   5   9  12      146.89      141.93     13.24 o 
  -2  -3  13        6.09        9.77     11.81 o 
  -1  -3  13       51.49       51.71     11.25 o 
   0  -3  13        2.82       12.54      9.19 o 
  -3  -2  13       79.82       66.61     10.37 o 
  -2  -2  13      296.65      278.80     17.85 o 
  -1  -2  13      344.44      308.20     21.22 o 
   0  -2  13       63.50       31.06     10.28 o 
   1  -2  13      220.92      204.31     27.59 o 
   2  -2  13      164.53      151.31     20.87 o 
  -3  -1  13        3.86        3.15      6.69 o 
  -2  -1  13        0.36       -3.69      5.80 o 
  -1  -1  13      179.81      190.44     15.07 o 
   0  -1  13        3.19        0.22     10.18 o 
   1  -1  13        8.04        5.95      7.03 o 
   2  -1  13       99.74       98.96     10.76 o 
   3  -1  13      171.84      152.28     12.76 o 
  -4   0  13      135.78      150.20     11.61 o 
  -3   0  13      114.05      108.58      8.65 o 
  -2   0  13      205.06      195.13     13.47 o 
  -1   0  13      254.28      223.52     14.15 o 
   0   0  13       51.53       45.92      9.67 o 
   1   0  13      546.60      580.45     43.17 o 
   2   0  13      165.89      156.43     11.81 o 
   3   0  13       17.88       12.55      8.35 o 
   4   0  13      178.68      206.91     14.42 o 
  -4   1  13       37.18       33.80     11.20 o 
  -3   1  13       16.57       15.92      7.22 o 
  -2   1  13        2.78        1.30      4.87 o 
  -1   1  13       53.72       49.49     10.51 o 
   0   1  13       95.86       65.97     15.88 o 
   1   1  13      102.00      108.88     11.00 o 
   2   1  13      196.87      227.86     13.63 o 
   3   1  13      151.01      149.86     11.24 o 
   4   1  13       42.15       36.80      7.05 o 
  -4   2  13      105.63       77.38     13.85 o 
  -3   2  13        9.01        9.27      6.61 o 
  -2   2  13      200.76      205.16     12.78 o 
  -1   2  13      317.45      353.49     32.99 o 
   0   2  13       78.50       59.87     14.46 o 
   1   2  13      191.04      187.54     22.40 o 
   2   2  13      160.66      161.90     10.18 o 
   3   2  13      182.36      199.45     14.76 o 
   4   2  13       87.78       99.05     13.64 o 
   5   2  13      108.00      131.48     13.85 o 
  -3   3  13       17.06       28.22      7.27 o 
  -2   3  13       46.89       53.40      6.72 o 
   1   3  13       67.91       73.30     14.86 o 
   2   3  13      203.99      214.52     11.76 o 
   3   3  13      375.12      400.93     19.50 o 
   4   3  13       87.46       93.43     14.15 o 
   5   3  13      340.18      368.81     36.96 o 
  -3   4  13       16.10       21.99      7.74 o 
  -2   4  13       97.40      113.97      9.37 o 
  -1   4  13      158.94      154.83     10.69 o 
   0   4  13      289.21      316.06     13.53 o 
   1   4  13       93.91      105.88      7.74 o 
   2   4  13      287.62      318.48     18.73 o 
   3   4  13      150.84      145.67      9.80 o 
   4   4  13       29.38       23.27      6.52 o 
   5   4  13      297.42      327.34     17.72 o 
  -3   5  13       29.51       62.72     10.38 o 
  -2   5  13       19.54       15.32      4.50 o 
  -1   5  13       19.84       19.47      3.76 o 
   0   5  13      316.86      340.77     14.93 o 
   1   5  13       84.14       95.95      6.11 o 
   2   5  13       74.65       86.95      7.74 o 
   3   5  13      339.53      343.28     17.17 o 
   4   5  13       44.98       45.86      6.25 o 
   5   5  13      125.87      105.08      9.19 o 
  -2   6  13        1.21       -5.09      5.29 o 
  -1   6  13       46.16       53.87      5.60 o 
   0   6  13      114.61      123.13      7.53 o 
   1   6  13        1.46        4.51      3.42 o 
   2   6  13      315.33      325.19     19.96 o 
   3   6  13       45.09       49.28      6.72 o 
   4   6  13        3.46        5.24      4.77 o 
   5   6  13      231.50      266.31     15.51 o 
  -1   7  13       38.42       48.87      7.33 o 
   0   7  13      204.33      207.70     11.71 o 
   1   7  13      104.13      108.89      7.53 o 
   2   7  13      129.30      134.56      8.44 o 
   3   7  13      405.60      429.65     26.27 o 
   4   7  13       42.06       40.11      7.33 o 
   5   7  13      110.86      107.46      9.42 o 
   0   8  13        8.27        7.13      5.50 o 
   1   8  13        2.36        4.10      4.33 o 
   2   8  13       75.72       74.95      6.75 o 
   3   8  13        3.93       -5.09      5.09 o 
   4   8  13        5.12       -1.43      5.91 o 
  -1  -1  14       10.33       13.99      7.95 o 
   0  -1  14       45.42       47.45      9.57 o 
   1  -1  14      287.37      278.87     20.87 o 
  -2   0  14       57.33       32.17      8.35 o 
  -1   0  14      125.82      127.77     10.58 o 
   0   0  14       80.91       74.47      9.60 o 
   1   0  14      131.11      161.31     12.61 o 
   2   0  14       19.45       22.50     11.10 o 
  -2   1  14       63.18       51.58     11.71 o 
  -1   1  14      104.72       92.04     19.14 o 
   0   1  14       51.87       48.46     15.48 o 
   1   1  14      181.32      217.90     13.46 o 
   2   1  14      203.18      234.66     14.24 o 
   3   1  14      144.42      135.25     10.74 o 
  -2   2  14      143.19      146.33     30.54 o 
   0   2  14       79.83       49.48     15.07 o 
   1   2  14      264.13      283.24     29.53 o 
   2   2  14        1.93       -0.47      7.03 o 
   3   2  14      162.69      206.57     33.19 o 
  -2   3  14        8.33        8.83      5.30 o 
  -1   3  14      170.99      179.60     25.05 o 
   1   3  14      105.04      100.79     17.72 o 
   2   3  14      145.80      141.90      9.98 o 
   3   3  14       35.75       34.35      5.76 o 
   4   3  14      447.19      509.97     26.06 o 
  -2   4  14      188.13      199.14     15.07 o 
  -1   4  14       26.79       33.80      3.90 o 
   0   4  14       24.56       23.01      6.92 o 
   1   4  14      223.90      245.37     14.66 o 
   2   4  14        1.64        1.38      3.63 o 
   3   4  14       23.76       30.44      5.41 o 
   4   4  14        0.99        0.78      4.95 o 
  -1   5  14      205.26      229.30     11.50 o 
   0   5  14        3.23        2.46      3.97 o 
   1   5  14      191.23      201.38     12.83 o 
   2   5  14      160.69      170.84     12.01 o 
   3   5  14       14.67       10.79      4.63 o 
   4   5  14      156.54      148.86     10.85 o 
   0   6  14       24.33       20.22      4.25 o 
   1   6  14       95.10      113.99      7.39 o 
   2   6  14        0.45        4.28      4.48 o 
   3   6  14       21.05       18.94      5.70 o 
   4   6  14       33.65       31.15      6.92 o 
   1   7  14      154.41      182.51     10.31 o 
   2   7  14      108.56      125.23     11.00 o 
   3   7  14       95.88       86.13      9.37 o 
                                                 
